# Supplementary material for: A taxonomic study of Nemania from China, with six new species
Source: MycoKeys. 2021 Aug 24;83:39–67. doi: 10.3897/mycokeys.83.69906 (PMC8408098; doi:10.3897/mycokeys.83.69906)
Supplement: XML Treatment for Nemania camelliae [file mycokeys.83.69906-treatment1.xml]

<!DOCTYPE tp:taxon-treatment
  PUBLIC "-//TaxonX//DTD Taxonomic Treatment Publishing DTD v0 20100105//EN" "tax-treatment-NSO.dtd">
<tp:taxon-treatment xmlns:tp="http://www.plazi.org/taxpub"><tp:treatment-meta><kwd-group><label>Taxon classification</label><kwd><named-content xmlns:xlink="http://www.w3.org/1999/xlink" content-type="kingdom">Fungi</named-content></kwd><kwd><named-content xmlns:xlink="http://www.w3.org/1999/xlink" content-type="order">Xylariales</named-content></kwd><kwd><named-content xmlns:xlink="http://www.w3.org/1999/xlink" content-type="family">Xylariaceae</named-content></kwd></kwd-group><mixed-citation publication-type="journal"><person-group><name><surname>Pi</surname><given-names>Yin Hui</given-names></name><name><surname>Long</surname><given-names>Si Han</given-names></name><name><surname>Wu</surname><given-names>You Peng</given-names></name><name><surname>Liu</surname><given-names>Li Li</given-names></name><name><surname>Lin</surname><given-names>Yan</given-names></name><name><surname>Long</surname><given-names>Qing De</given-names></name><name><surname>Kang</surname><given-names>Ji Chuan</given-names></name><name><surname>Kang</surname><given-names>Ying Qian</given-names></name><name><surname>Chang</surname><given-names>Chu Rui</given-names></name><name><surname>Shen</surname><given-names>Xiang Chun</given-names></name><name><surname>Wijayawardene</surname><given-names>Nalin N.</given-names></name><name><surname>Zhang</surname><given-names>Xu</given-names></name><name><surname>Li</surname><given-names>Qi Rui</given-names></name></person-group><article-title>A taxonomic study of <italic><tp:taxon-name><tp:taxon-name-part taxon-name-part-type="genus" reg="Nemania">Nemania</tp:taxon-name-part></tp:taxon-name></italic> from China, with six new species</article-title><source>MycoKeys</source><day>24</day><month>8</month><year>2021</year><volume>83</volume><fpage>39</fpage><lpage>67</lpage><pub-id pub-id-type="doi">10.3897/mycokeys.83.69906</pub-id></mixed-citation></tp:treatment-meta><tp:nomenclature><tp:taxon-name>
              <object-id xmlns:xlink="http://www.w3.org/1999/xlink" content-type="arpha" xlink:type="simple">A7174B7E-6E29-5054-B459-F205538E01C5</object-id>
              <tp:taxon-name-part taxon-name-part-type="genus" reg="Nemania">Nemania</tp:taxon-name-part>
              <tp:taxon-name-part taxon-name-part-type="species" reg="camelliae">camelliae</tp:taxon-name-part>
              <object-id xmlns:xlink="http://www.w3.org/1999/xlink" content-type="mycobank" xlink:type="simple">840086</object-id>
            </tp:taxon-name><tp:taxon-authority>Y.H. Pi &amp; Q.R. Li</tp:taxon-authority><tp:taxon-status xmlns:xlink="http://www.w3.org/1999/xlink" xlink:type="simple">sp. nov.</tp:taxon-status><xref ref-type="fig" rid="F2">Fig. 2</xref></tp:nomenclature><tp:treatment-sec sec-type="etymology" id="SECID0ETEBI"><title>Etymology.</title><p>Refers to the host genus name, <italic>camellia</italic>.</p></tp:treatment-sec><tp:treatment-sec sec-type="material" id="SECID0EDFBI"><title>Material examined.</title><p>China, Guizhou Province, Tongren City, Fanjingshan Nature Reserve (<named-content xmlns:xlink="http://www.w3.org/1999/xlink" content-type="dwc:verbatimCoordinates" xlink:type="simple"><named-content content-type="geo-json" specific-use="{&#34;type&#34;:&#34;Point&#34;,&#34;coordinates&#34;:[108.728861,27.786503]}" id="NCID0EMFBI" xlink:type="simple">27°47'11.41"N, 108°43'43.90"E</named-content></named-content>, altitude: 515 m), on dead wood of <italic><tp:taxon-name><tp:taxon-name-part taxon-name-part-type="genus" reg="Camellia">Camellia</tp:taxon-name-part></tp:taxon-name></italic> sp., 15 October 2020, Y.H. Pi, 2020FJS26 (GMB0068, <bold><italic>holotype</italic></bold>; GMBC0068, ex-type living culture; <named-content xmlns:xlink="http://www.w3.org/1999/xlink" content-type="dwc:institutional_code" xlink:type="simple">KUN</named-content>-HKAS 112689, <bold><italic>isotype</italic></bold>).</p><fig id="F2" position="float" orientation="portrait"><object-id xmlns:xlink="http://www.w3.org/1999/xlink" content-type="doi" xlink:type="simple">10.3897/mycokeys.83.69906.figure2</object-id><object-id xmlns:xlink="http://www.w3.org/1999/xlink" content-type="arpha" xlink:type="simple">0107D377-1933-5D14-BB2D-7E6823DED15A</object-id><label>Figure 2.</label><caption><p><italic><tp:taxon-name><tp:taxon-name-part taxon-name-part-type="genus" reg="Nemania">Nemania</tp:taxon-name-part><tp:taxon-name-part taxon-name-part-type="species" reg="camelliae">camelliae</tp:taxon-name-part></tp:taxon-name></italic> (GMB0068, <bold>holotype</bold>) <bold>A</bold> type material <bold>B, C</bold> stromata on the surface of host <bold>D</bold> transverse section of stroma <bold>E</bold> longitudinal section of stroma <bold>F–H</bold> asci with ascospores <bold>I</bold> pigments in 10% <abbrev xmlns:xlink="http://www.w3.org/1999/xlink" xlink:title="potassium hydroxide" id="ABBRID0EEHBI" xlink:type="simple">KOH</abbrev><bold>J</bold> ascospore with indehiscent perispore in 10% <abbrev xmlns:xlink="http://www.w3.org/1999/xlink" xlink:title="potassium hydroxide" id="ABBRID0EKHBI" xlink:type="simple">KOH</abbrev><bold>K</bold> ascus apical apparatus (stained in Melzer’s Reagent) <bold>L, M</bold> ascospores <bold>N, O</bold> colonies on <abbrev xmlns:xlink="http://www.w3.org/1999/xlink" xlink:title="potato dextrose agar" id="ABBRID0EUHBI" xlink:type="simple">PDA</abbrev> (<bold>N</bold>-upper, <bold>O</bold>-lower). Scale bars: 0.5 mm (<bold>C–E</bold>); 10 μm (<bold>F–H, J–M</bold>).</p></caption><graphic xmlns:xlink="http://www.w3.org/1999/xlink" xlink:href="mycokeys-83-039-g002.jpg" position="float" orientation="portrait" xlink:type="simple" id="oo_581028.jpg"><uri content-type="original_file" xlink:type="simple">https://binary.pensoft.net/fig/581028</uri></graphic></fig></tp:treatment-sec><tp:treatment-sec sec-type="description" id="SECID0EFIBI"><title>Description.</title><p>Saprobic on the surface of decaying wood of <italic><tp:taxon-name><tp:taxon-name-part taxon-name-part-type="genus" reg="Camellia">Camellia</tp:taxon-name-part></tp:taxon-name></italic> sp. <bold><italic>Sexual morph</italic></bold>: Stromata pulvinate to effused-pulvinate, rarely perithecioid, orbicular to irregularly elongated, often coalescent; single distribution or confluent into irregularly elongated compound stromata, 1.5–4 mm long × 1–2 mm wide × 0.5–1 mm high, surface dull black, hard-textured, with inconspicuous to moderately exposed perithecial contours and usually sloping margins, internally black between ascomata, carbonaceous; subperithecial tissue black, conspicuous; does not release a coloured pigment in 10% <abbrev xmlns:xlink="http://www.w3.org/1999/xlink" xlink:title="potassium hydroxide" id="ABBRID0EVIBI" xlink:type="simple">KOH</abbrev>. Perithecia 0.65–0.95 mm diam. × 0.65–0.7 mm high, subglobose to depressed-spherical. Ostioles finely papillate, black, conspicuously sunken in a shallow discoid depression; ostiolar area blackish, shiny, frequently flattened. Asci 180–290 × 6–11 μm (av. = 230 × 7.5 μm, n = 30), 8-spored, unitunicate, long-cylindrical, long-stipitate, the spore-bearing parts 80–95 µm long, apically rounded with a J+, apical apparatus, 2–3 × 2.5–4 µm (av. = 2.5 × 3 µm, n = 30), jar shape. Ascospores 10–14 × 4.5–7 μm (av. = 12 × 5.5 μm, n = 30), uniseriate, unicellular, ellipsoid to slightly fusoid, inequilateral, with slightly narrow rounded ends, smooth, brown to dark brown, with a fairly conspicuous, straight, almost spore-length germ slit on the least convex side; lacking a sheath and appendage; perispore indehiscent in 10% <abbrev xmlns:xlink="http://www.w3.org/1999/xlink" xlink:title="potassium hydroxide" id="ABBRID0EZIBI" xlink:type="simple">KOH</abbrev>. <bold><italic>Asexual morph</italic></bold>: Undetermined.</p></tp:treatment-sec><tp:treatment-sec sec-type="description" id="SECID0EAJBI"><title>Culture characteristics.</title><p>The colony grows on <abbrev xmlns:xlink="http://www.w3.org/1999/xlink" xlink:title="potato dextrose agar" id="ABBRID0EGJBI" xlink:type="simple">PDA</abbrev> medium with a diameter of 6 cm after one week at 25 °C; white, cottony, circular, flocculent or velvety, with light yellow to slightly yellow at the centre. Not sporulating on <abbrev xmlns:xlink="http://www.w3.org/1999/xlink" xlink:title="oatmeal aga" id="ABBRID0EKJBI" xlink:type="simple">OA</abbrev> nor on <abbrev xmlns:xlink="http://www.w3.org/1999/xlink" xlink:title="potato dextrose agar" id="ABBRID0EOJBI" xlink:type="simple">PDA</abbrev>.</p></tp:treatment-sec><tp:treatment-sec sec-type="material" id="SECID0ESJBI"><title>Other examined material.</title><p>CHINA, Guizhou Province, Tongren City, Fanjingshan Nature Reserve (<named-content xmlns:xlink="http://www.w3.org/1999/xlink" content-type="dwc:verbatimCoordinates" xlink:type="simple"><named-content content-type="geo-json" specific-use="{&#34;type&#34;:&#34;Point&#34;,&#34;coordinates&#34;:[108.526483,27.702850]}" id="NCID0E2JBI" xlink:type="simple">27°42'10.26"N, 108°31'35.34"E</named-content></named-content>, altitude: 426 m), on dead wood of <italic><tp:taxon-name><tp:taxon-name-part taxon-name-part-type="genus" reg="Camellia">Camellia</tp:taxon-name-part></tp:taxon-name></italic> sp., 16 October 2020, Y.H. Pi, 2020FJS54-1 (GMB0067), living culture, GMBC0067.</p></tp:treatment-sec><tp:treatment-sec sec-type="notes" id="SECID0EHKBI"><title>Notes.</title><p>Phylogenetic analyses showed that <italic><tp:taxon-name><tp:taxon-name-part taxon-name-part-type="genus" reg="Nemania">Nemania</tp:taxon-name-part><tp:taxon-name-part taxon-name-part-type="species" reg="camelliae">camelliae</tp:taxon-name-part></tp:taxon-name></italic> form a distinct clade with <italic><tp:taxon-name><tp:taxon-name-part taxon-name-part-type="genus" reg="Nemania">N.</tp:taxon-name-part><tp:taxon-name-part taxon-name-part-type="species" reg="bipapillata">bipapillata</tp:taxon-name-part></tp:taxon-name></italic> (82% ML, 0.97 <abbrev xmlns:xlink="http://www.w3.org/1999/xlink" xlink:title="Bayesian posterior probabilities" id="ABBRID0EDLBI" xlink:type="simple">BYPP</abbrev>, Fig. <xref ref-type="fig" rid="F1">1</xref>). Morphologically, <italic><tp:taxon-name><tp:taxon-name-part taxon-name-part-type="genus" reg="Nemania">N.</tp:taxon-name-part><tp:taxon-name-part taxon-name-part-type="species" reg="camelliae">camelliae</tp:taxon-name-part></tp:taxon-name></italic> is similar to <italic><tp:taxon-name><tp:taxon-name-part taxon-name-part-type="genus" reg="Nemania">N.</tp:taxon-name-part><tp:taxon-name-part taxon-name-part-type="species" reg="immersidiscus">immersidiscus</tp:taxon-name-part></tp:taxon-name></italic> Van der Gucht et al. in having a small discoid depression around the ostiolar papilla. However, the stromata of <italic><tp:taxon-name><tp:taxon-name-part taxon-name-part-type="genus" reg="Nemania">N.</tp:taxon-name-part><tp:taxon-name-part taxon-name-part-type="species" reg="camelliae">camelliae</tp:taxon-name-part></tp:taxon-name></italic> are entirely carbonaceous, whereas those of <italic><tp:taxon-name><tp:taxon-name-part taxon-name-part-type="genus" reg="Nemania">N.</tp:taxon-name-part><tp:taxon-name-part taxon-name-part-type="species" reg="immersidiscus">immersidiscus</tp:taxon-name-part></tp:taxon-name></italic> contain white soft tissue between and beneath the perithecia (<xref ref-type="bibr" rid="B19">Ju and Rogers 2002</xref>). Moreover, <italic><tp:taxon-name><tp:taxon-name-part taxon-name-part-type="genus" reg="Nemania">N.</tp:taxon-name-part><tp:taxon-name-part taxon-name-part-type="species" reg="immersidiscus">immersidiscus</tp:taxon-name-part></tp:taxon-name></italic> has slightly thinner ascospores [(10–)11–14(–16) × (4–)4.5–5.5 µm)].</p></tp:treatment-sec><tp:treatment-sec><!--Section generated to contain objects referenced in tp:taxon-treatment.--><fig id="F1" position="float" orientation="portrait"><object-id xmlns:xlink="http://www.w3.org/1999/xlink" content-type="doi" xlink:type="simple">10.3897/mycokeys.83.69906.figure1</object-id><object-id xmlns:xlink="http://www.w3.org/1999/xlink" content-type="arpha" xlink:type="simple">D786252C-BF2C-55A5-B9DC-D84AA85DED0B</object-id><label>Figure 1.</label><caption><p>RAxML tree based on analysis of a combined dataset of <abbrev xmlns:xlink="http://www.w3.org/1999/xlink" xlink:title="nternal transcribed spacers" id="ABBRID0EIYAI" xlink:type="simple">ITS</abbrev>, α-actin, <italic><abbrev xmlns:xlink="http://www.w3.org/1999/xlink" xlink:title="RNA polymerase II second largest subunit" id="ABBRID0ENYAI" xlink:type="simple">rpb2</abbrev></italic> and β-tubulin sequences from taxa of <italic><tp:taxon-name><tp:taxon-name-part taxon-name-part-type="genus" reg="Nemania">Nemania</tp:taxon-name-part></tp:taxon-name></italic> and related genera. Bayesian posterior probability (<abbrev xmlns:xlink="http://www.w3.org/1999/xlink" xlink:title="Posterior probabilities" id="ABBRID0EYYAI" xlink:type="simple">PP</abbrev>) ≥ 0.90 is marked at the node and the maximum likelihood bootstrap support (BS) values greater than ≥ 75%; a dash (“-”) indicates a value &lt; 0.90 (<abbrev xmlns:xlink="http://www.w3.org/1999/xlink" xlink:title="Posterior probabilities" id="ABBRID0E3YAI" xlink:type="simple">PP</abbrev>) or &lt; 75% (BS). The strain number is indicated after the species name. The here-studied strains are in <bold>bold</bold> and new species are indicated in red.</p></caption><graphic xmlns:xlink="http://www.w3.org/1999/xlink" xlink:href="mycokeys-83-039-g001.jpg" position="float" orientation="portrait" xlink:type="simple" id="oo_581027.jpg"><uri content-type="original_file" xlink:type="simple">https://binary.pensoft.net/fig/581027</uri></graphic></fig></tp:treatment-sec><ref-list><ref id="B19"><mixed-citation xmlns:xlink="http://www.w3.org/1999/xlink" xlink:type="simple"><person-group><name name-style="western"><surname>Ju</surname><given-names>YM</given-names></name><name name-style="western"><surname>Rogers</surname><given-names>JD</given-names></name></person-group> (<year>2002</year>) <article-title>The genus <tp:taxon-name><tp:taxon-name-part taxon-name-part-type="genus">Nemania</tp:taxon-name-part> (<tp:taxon-name-part taxon-name-part-type="subgenus">Xylariaceae</tp:taxon-name-part>)</tp:taxon-name>.</article-title><source>Nova Hedwigia</source><volume>74</volume>: <fpage>75</fpage>–<lpage>120</lpage>. <ext-link xlink:type="simple" ext-link-type="doi" xlink:href="10.1127/0029-5035/2002/0074-0075">https://doi.org/10.1127/0029-5035/2002/0074-0075</ext-link></mixed-citation></ref></ref-list></tp:taxon-treatment>
