# Supplementary material for: A taxonomic study of Nemania from China, with six new species
Source: MycoKeys. 2021 Aug 24;83:39–67. doi: 10.3897/mycokeys.83.69906 (PMC8408098; doi:10.3897/mycokeys.83.69906)
Supplement: XML Treatment for Nemania caries [file mycokeys.83.69906-treatment2.xml]

<!DOCTYPE tp:taxon-treatment
  PUBLIC "-//TaxonX//DTD Taxonomic Treatment Publishing DTD v0 20100105//EN" "tax-treatment-NSO.dtd">
<tp:taxon-treatment xmlns:tp="http://www.plazi.org/taxpub"><tp:treatment-meta><kwd-group><label>Taxon classification</label><kwd><named-content xmlns:xlink="http://www.w3.org/1999/xlink" content-type="kingdom">Fungi</named-content></kwd><kwd><named-content xmlns:xlink="http://www.w3.org/1999/xlink" content-type="order">Xylariales</named-content></kwd><kwd><named-content xmlns:xlink="http://www.w3.org/1999/xlink" content-type="family">Xylariaceae</named-content></kwd></kwd-group><mixed-citation publication-type="journal"><person-group><name><surname>Pi</surname><given-names>Yin Hui</given-names></name><name><surname>Long</surname><given-names>Si Han</given-names></name><name><surname>Wu</surname><given-names>You Peng</given-names></name><name><surname>Liu</surname><given-names>Li Li</given-names></name><name><surname>Lin</surname><given-names>Yan</given-names></name><name><surname>Long</surname><given-names>Qing De</given-names></name><name><surname>Kang</surname><given-names>Ji Chuan</given-names></name><name><surname>Kang</surname><given-names>Ying Qian</given-names></name><name><surname>Chang</surname><given-names>Chu Rui</given-names></name><name><surname>Shen</surname><given-names>Xiang Chun</given-names></name><name><surname>Wijayawardene</surname><given-names>Nalin N.</given-names></name><name><surname>Zhang</surname><given-names>Xu</given-names></name><name><surname>Li</surname><given-names>Qi Rui</given-names></name></person-group><article-title>A taxonomic study of <italic><tp:taxon-name><tp:taxon-name-part taxon-name-part-type="genus" reg="Nemania">Nemania</tp:taxon-name-part></tp:taxon-name></italic> from China, with six new species</article-title><source>MycoKeys</source><day>24</day><month>8</month><year>2021</year><volume>83</volume><fpage>39</fpage><lpage>67</lpage><pub-id pub-id-type="doi">10.3897/mycokeys.83.69906</pub-id></mixed-citation></tp:treatment-meta><tp:nomenclature><tp:taxon-name>
              <object-id xmlns:xlink="http://www.w3.org/1999/xlink" content-type="arpha" xlink:type="simple">2942CB75-0976-5BB2-BF37-7EDB687B42D5</object-id>
              <tp:taxon-name-part taxon-name-part-type="genus" reg="Nemania">Nemania</tp:taxon-name-part>
              <tp:taxon-name-part taxon-name-part-type="species" reg="caries">caries</tp:taxon-name-part>
              <object-id xmlns:xlink="http://www.w3.org/1999/xlink" content-type="mycobank" xlink:type="simple">477305</object-id>
            </tp:taxon-name><tp:taxon-authority>(Schwein.) Y.M. Ju &amp; J.D. Rogers, Nova Hedwigia 74(1–2): 90 (2002)</tp:taxon-authority><xref ref-type="fig" rid="F3">Fig. 3</xref><tp:nomenclature-citation-list><tp:nomenclature-citation><tp:taxon-name>
                  <tp:taxon-name-part taxon-name-part-type="genus" reg="Nemania"/>
                  <tp:taxon-name-part taxon-name-part-type="species" reg="caries"/>
                </tp:taxon-name><comment>Synonyms. <tp:taxon-name><tp:taxon-name-part taxon-name-part-type="genus" reg="Sphaeria">Sphaeria</tp:taxon-name-part><tp:taxon-name-part taxon-name-part-type="species" reg="caries">caries</tp:taxon-name-part></tp:taxon-name> Schwein., Trans. <tp:taxon-name><tp:taxon-name-part taxon-name-part-type="genus" reg="Amphirosellinia">Am.</tp:taxon-name-part></tp:taxon-name> phil. Soc., New Series 4(2): 194 (1832). </comment></tp:nomenclature-citation><tp:nomenclature-citation><tp:taxon-name>
                  <tp:taxon-name-part taxon-name-part-type="genus" reg="Hypoxylon">Hypoxylon</tp:taxon-name-part>
                  <tp:taxon-name-part taxon-name-part-type="species" reg="caries">caries</tp:taxon-name-part>
                </tp:taxon-name><comment>(Schwein.) Sacc., Syll. fung. (Abellini) 1: 393 (1882).</comment></tp:nomenclature-citation><tp:nomenclature-citation><tp:taxon-name>
                  <tp:taxon-name-part taxon-name-part-type="genus" reg="Hypoxylon">Hypoxylon</tp:taxon-name-part>
                  <tp:taxon-name-part taxon-name-part-type="species" reg="balansae">balansae</tp:taxon-name-part>
                </tp:taxon-name><comment>Speg., Anal. Soc. cient. argent. 26(1): 30 (1888).</comment></tp:nomenclature-citation></tp:nomenclature-citation-list></tp:nomenclature><tp:treatment-sec sec-type="description" id="SECID0E5PBI"><title>Description.</title><p>Saprobic on the surface of decaying wood. <bold><italic>Sexual morph</italic></bold>: Stromata irregularly effused-pulvinate, 5.5–18 mm long × 3–9 mm wide × 0.4–0.6 mm thick, with conspicuous perithecial mounds, surface blackish-grey, carbonaceous, interior white, loosely fibrous to cottony; mature stromata lacking <abbrev xmlns:xlink="http://www.w3.org/1999/xlink" xlink:title="potassium hydroxide" id="ABBRID0EHQBI" xlink:type="simple">KOH</abbrev> extractable pigments. Perithecia 0.25–0.5 mm wide × 0.4–0.6 mm high, obovoid. Ostioles slightly higher than stromatal surface and with openings conic-papillate, black, inconspicuous, without encircling disc. Asci 130–200 × 7–13 μm (av. = 150 × 9.5 μm, n = 30), 8-spored, cylindrical, unitunicate, long-stipitate, the spore-bearing parts 65–95 µm long, apically rounded with a J+, short-cylindrical apical apparatus, 1.5–2.5 × 1–2.5 µm (av. = 2 × 1.5 µm, n = 30). Ascospores 9–13.5 × 3–7 μm (av. = 11.5 × 5 μm, n = 30), brown to light brown, smooth, with an inconspicuous, straight, germ slit 1/3 spore-length, nearly equilateral, with broadly rounded ends; perispore indehiscent in 10% <abbrev xmlns:xlink="http://www.w3.org/1999/xlink" xlink:title="potassium hydroxide" id="ABBRID0ELQBI" xlink:type="simple">KOH</abbrev>. <bold><italic>Asexual morph</italic></bold>: Undetermined.</p><fig id="F3" position="float" orientation="portrait"><object-id xmlns:xlink="http://www.w3.org/1999/xlink" content-type="doi" xlink:type="simple">10.3897/mycokeys.83.69906.figure3</object-id><object-id xmlns:xlink="http://www.w3.org/1999/xlink" content-type="arpha" xlink:type="simple">C7C04418-0786-5A1B-B564-98B22D225EB4</object-id><label>Figure 3.</label><caption><p><italic><tp:taxon-name><tp:taxon-name-part taxon-name-part-type="genus" reg="Nemania">Nemania</tp:taxon-name-part><tp:taxon-name-part taxon-name-part-type="species" reg="caries">caries</tp:taxon-name-part></tp:taxon-name></italic> (GMB0070) <bold>A</bold> type material <bold>B, C</bold> stromata on the surface of host <bold>D</bold> transverse sections of stromata <bold>E</bold> longitudinal section of stroma <bold>F–H</bold> asci with ascospores <bold>I</bold> pigments in 10% <abbrev xmlns:xlink="http://www.w3.org/1999/xlink" xlink:title="potassium hydroxide" id="ABBRID0ERRBI" xlink:type="simple">KOH</abbrev><bold>J</bold> ascospore with indehiscent perispore in 10% <abbrev xmlns:xlink="http://www.w3.org/1999/xlink" xlink:title="potassium hydroxide" id="ABBRID0EXRBI" xlink:type="simple">KOH</abbrev><bold>K</bold> ascus apical apparatus (stained in Melzer’s Reagent) <bold>L, M</bold> ascospores <bold>N, O</bold> Colonies on <abbrev xmlns:xlink="http://www.w3.org/1999/xlink" xlink:title="potato dextrose agar" id="ABBRID0EBSBI" xlink:type="simple">PDA</abbrev> (<bold>N</bold>-upper, <bold>O</bold>-lower). Scale bars: 0.5 mm (<bold>C–E</bold>); 10 μm (<bold>F–H, J–M</bold>).</p></caption><graphic xmlns:xlink="http://www.w3.org/1999/xlink" xlink:href="mycokeys-83-039-g003.jpg" position="float" orientation="portrait" xlink:type="simple" id="oo_581029.jpg"><uri content-type="original_file" xlink:type="simple">https://binary.pensoft.net/fig/581029</uri></graphic></fig></tp:treatment-sec><tp:treatment-sec sec-type="description" id="SECID0ESSBI"><title>Culture characteristics.</title><p>Colonies grow on <abbrev xmlns:xlink="http://www.w3.org/1999/xlink" xlink:title="potato dextrose agar" id="ABBRID0EYSBI" xlink:type="simple">PDA</abbrev> at 25 °C for two weeks, with a diameter of 4 cm. Colony on the surface is white or light orange, shallow, flat, zonnate, with irregular edges and orange on the reverse side. The colony reverse is orange. Not sporulating on <abbrev xmlns:xlink="http://www.w3.org/1999/xlink" xlink:title="oatmeal aga" id="ABBRID0E3SBI" xlink:type="simple">OA</abbrev> nor on <abbrev xmlns:xlink="http://www.w3.org/1999/xlink" xlink:title="potato dextrose agar" id="ABBRID0EATBI" xlink:type="simple">PDA</abbrev>.</p></tp:treatment-sec><tp:treatment-sec sec-type="material" id="SECID0EETBI"><title>Material examined.</title><p>China, Yunnan Province, Changning County, Lancang River Nature Reserve (<named-content xmlns:xlink="http://www.w3.org/1999/xlink" content-type="dwc:verbatimCoordinates" xlink:type="simple"><named-content content-type="geo-json" specific-use="{&#34;type&#34;:&#34;Point&#34;,&#34;coordinates&#34;:[99.590311,25.020433]}" id="NCID0ENTBI" xlink:type="simple">25°01'13.56"N, 99°35'25.12"E</named-content></named-content>, altitude: 2626 m), on dead wood, 6 October 2019, Y.H. Pi, 2019LC369 (GMB0070, <named-content xmlns:xlink="http://www.w3.org/1999/xlink" content-type="dwc:institutional_code" xlink:type="simple">KUN</named-content>-HKAS 112680), living culture, GMBC0070; CHINA, Yunnan Province, Changning County, Lancang River Nature Reserve (<named-content xmlns:xlink="http://www.w3.org/1999/xlink" content-type="dwc:verbatimCoordinates" xlink:type="simple"><named-content content-type="geo-json" specific-use="{&#34;type&#34;:&#34;Point&#34;,&#34;coordinates&#34;:[99.590708,25.020369]}" id="NCID0E1TBI" xlink:type="simple">25°01'13.33"N, 99°35'26.55"E</named-content></named-content>, altitude: 2641 m), on dead wood, 6 October 2019, Y.H. Pi, 2019LC401 (GMB0069, <named-content xmlns:xlink="http://www.w3.org/1999/xlink" content-type="dwc:institutional_code" xlink:type="simple">KUN</named-content>-HKAS 112682), living culture, GMBC0069.</p></tp:treatment-sec><tp:treatment-sec sec-type="distribution" id="SECID0EEUBI"><title>Known distribution.</title><p>Hawaii (<xref ref-type="bibr" rid="B34">Rogers and Ju 2012</xref>), Martinique (<xref ref-type="bibr" rid="B6">Fournier et al. 2018</xref>), Paraguay, USA (<xref ref-type="bibr" rid="B19">Ju and Rogers 2002</xref>), Yunnan Province, China (this paper).</p></tp:treatment-sec><tp:treatment-sec sec-type="notes" id="SECID0EWUBI"><title>Notes.</title><p>The phylogenetic analyses show <italic><tp:taxon-name><tp:taxon-name-part taxon-name-part-type="genus" reg="Nemania">Nemania</tp:taxon-name-part><tp:taxon-name-part taxon-name-part-type="species" reg="caries">caries</tp:taxon-name-part></tp:taxon-name></italic> groups with <italic><tp:taxon-name><tp:taxon-name-part taxon-name-part-type="genus" reg="Nemania">N.</tp:taxon-name-part><tp:taxon-name-part taxon-name-part-type="species" reg="changningensis">changningensis</tp:taxon-name-part></tp:taxon-name></italic> with high statistical support (100% ML, 1 <abbrev xmlns:xlink="http://www.w3.org/1999/xlink" xlink:title="Bayesian posterior probabilities" id="ABBRID0ESVBI" xlink:type="simple">BYPP</abbrev>, Fig. <xref ref-type="fig" rid="F1">1</xref>) and the comparison calculation within the alignment found that there is a 4% difference in <abbrev xmlns:xlink="http://www.w3.org/1999/xlink" xlink:title="nternal transcribed spacers" id="ABBRID0E1VBI" xlink:type="simple">ITS</abbrev> sequences between <italic><tp:taxon-name><tp:taxon-name-part taxon-name-part-type="genus" reg="Nemania">N.</tp:taxon-name-part><tp:taxon-name-part taxon-name-part-type="species" reg="changningensis">changningensis</tp:taxon-name-part></tp:taxon-name></italic> and <italic><tp:taxon-name><tp:taxon-name-part taxon-name-part-type="genus" reg="Nemania">N.</tp:taxon-name-part><tp:taxon-name-part taxon-name-part-type="species" reg="caries">caries</tp:taxon-name-part></tp:taxon-name></italic>. Morphologically, <italic><tp:taxon-name><tp:taxon-name-part taxon-name-part-type="genus" reg="Nemania">N.</tp:taxon-name-part><tp:taxon-name-part taxon-name-part-type="species" reg="caries">caries</tp:taxon-name-part></tp:taxon-name></italic> resembles <italic><tp:taxon-name><tp:taxon-name-part taxon-name-part-type="genus" reg="Nemania">N.</tp:taxon-name-part><tp:taxon-name-part taxon-name-part-type="species" reg="colubrina">colubrina</tp:taxon-name-part></tp:taxon-name></italic> J. Fourn. &amp; Lechat which has medium brown ascospores and a similar size of ascospores. However, <italic><tp:taxon-name><tp:taxon-name-part taxon-name-part-type="genus" reg="Nemania">N.</tp:taxon-name-part><tp:taxon-name-part taxon-name-part-type="species" reg="colubrina">colubrina</tp:taxon-name-part></tp:taxon-name></italic> differs from <italic><tp:taxon-name><tp:taxon-name-part taxon-name-part-type="genus" reg="Nemania">N.</tp:taxon-name-part><tp:taxon-name-part taxon-name-part-type="species" reg="caries">caries</tp:taxon-name-part></tp:taxon-name></italic> by ellipsoid-inequilateral ascospores with narrowly-rounded ends (<xref ref-type="bibr" rid="B19">Ju and Rogers 2002</xref>; <xref ref-type="bibr" rid="B6">Fournier et al. 2018</xref>). <italic><tp:taxon-name><tp:taxon-name-part taxon-name-part-type="genus" reg="Nemania">Nemania</tp:taxon-name-part><tp:taxon-name-part taxon-name-part-type="species" reg="caries">caries</tp:taxon-name-part></tp:taxon-name></italic> is distinguished from <italic><tp:taxon-name><tp:taxon-name-part taxon-name-part-type="genus" reg="Nemania">N.</tp:taxon-name-part><tp:taxon-name-part taxon-name-part-type="species" reg="plumbea">plumbea</tp:taxon-name-part></tp:taxon-name></italic> by its dimension of ascospores, the latter has larger ascospores (13–16 × 5.4–6.6 µm) with narrowly-rounded ends (<xref ref-type="bibr" rid="B41">Tang et al. 2007</xref>). The specimens we collected from the Lancang River Nature Reserve in Yunnan fit the definition of <italic><tp:taxon-name><tp:taxon-name-part taxon-name-part-type="genus" reg="Nemania">N.</tp:taxon-name-part><tp:taxon-name-part taxon-name-part-type="species" reg="caries">caries</tp:taxon-name-part></tp:taxon-name></italic> well and represent the first record from China.</p></tp:treatment-sec><tp:treatment-sec><!--Section generated to contain objects referenced in tp:taxon-treatment.--><fig id="F1" position="float" orientation="portrait"><object-id xmlns:xlink="http://www.w3.org/1999/xlink" content-type="doi" xlink:type="simple">10.3897/mycokeys.83.69906.figure1</object-id><object-id xmlns:xlink="http://www.w3.org/1999/xlink" content-type="arpha" xlink:type="simple">D786252C-BF2C-55A5-B9DC-D84AA85DED0B</object-id><label>Figure 1.</label><caption><p>RAxML tree based on analysis of a combined dataset of <abbrev xmlns:xlink="http://www.w3.org/1999/xlink" xlink:title="nternal transcribed spacers" id="ABBRID0EIYAI" xlink:type="simple">ITS</abbrev>, α-actin, <italic><abbrev xmlns:xlink="http://www.w3.org/1999/xlink" xlink:title="RNA polymerase II second largest subunit" id="ABBRID0ENYAI" xlink:type="simple">rpb2</abbrev></italic> and β-tubulin sequences from taxa of <italic><tp:taxon-name><tp:taxon-name-part taxon-name-part-type="genus" reg="Nemania">Nemania</tp:taxon-name-part></tp:taxon-name></italic> and related genera. Bayesian posterior probability (<abbrev xmlns:xlink="http://www.w3.org/1999/xlink" xlink:title="Posterior probabilities" id="ABBRID0EYYAI" xlink:type="simple">PP</abbrev>) ≥ 0.90 is marked at the node and the maximum likelihood bootstrap support (BS) values greater than ≥ 75%; a dash (“-”) indicates a value &lt; 0.90 (<abbrev xmlns:xlink="http://www.w3.org/1999/xlink" xlink:title="Posterior probabilities" id="ABBRID0E3YAI" xlink:type="simple">PP</abbrev>) or &lt; 75% (BS). The strain number is indicated after the species name. The here-studied strains are in <bold>bold</bold> and new species are indicated in red.</p></caption><graphic xmlns:xlink="http://www.w3.org/1999/xlink" xlink:href="mycokeys-83-039-g001.jpg" position="float" orientation="portrait" xlink:type="simple" id="oo_581027.jpg"><uri content-type="original_file" xlink:type="simple">https://binary.pensoft.net/fig/581027</uri></graphic></fig></tp:treatment-sec><ref-list><ref id="B34"><mixed-citation xmlns:xlink="http://www.w3.org/1999/xlink" xlink:type="simple"><person-group><name name-style="western"><surname>Rogers</surname><given-names>JD</given-names></name><name name-style="western"><surname>Ju</surname><given-names>YM</given-names></name></person-group> (<year>2012</year>) <article-title>The <tp:taxon-name><tp:taxon-name-part taxon-name-part-type="genus">Xylariaceae</tp:taxon-name-part></tp:taxon-name> of the Hawaiian islands.</article-title><source>North American <tp:taxon-name><tp:taxon-name-part taxon-name-part-type="kingdom">Fungi</tp:taxon-name-part></tp:taxon-name></source><volume>7</volume>: <fpage>1</fpage>–<lpage>35</lpage>. <ext-link xlink:type="simple" ext-link-type="doi" xlink:href="10.2509/naf2012.007.009">https://doi.org/10.2509/naf2012.007.009</ext-link></mixed-citation></ref><ref id="B6"><mixed-citation xmlns:xlink="http://www.w3.org/1999/xlink" xlink:type="simple"><person-group><name name-style="western"><surname>Fournier</surname><given-names>J</given-names></name><name name-style="western"><surname>Lechat</surname><given-names>C</given-names></name><name name-style="western"><surname>Courtecuisse</surname><given-names>R</given-names></name></person-group> (<year>2018</year>) <article-title>The genera <italic><tp:taxon-name><tp:taxon-name-part taxon-name-part-type="genus">Kretzschmariella</tp:taxon-name-part></tp:taxon-name></italic> and <tp:taxon-name><tp:taxon-name-part taxon-name-part-type="genus">Nemania</tp:taxon-name-part> (<tp:taxon-name-part taxon-name-part-type="subgenus">Xylariaceae</tp:taxon-name-part>)</tp:taxon-name> in Guadeloupe and Martinique (French West Indies). Ascomycete.</article-title><source>org</source><volume>10</volume>: <fpage>1</fpage>–<lpage>47</lpage>. <ext-link xlink:type="simple" ext-link-type="doi" xlink:href="10.25664/art-0226">http://doi.org/10.25664/art-0226</ext-link></mixed-citation></ref><ref id="B19"><mixed-citation xmlns:xlink="http://www.w3.org/1999/xlink" xlink:type="simple"><person-group><name name-style="western"><surname>Ju</surname><given-names>YM</given-names></name><name name-style="western"><surname>Rogers</surname><given-names>JD</given-names></name></person-group> (<year>2002</year>) <article-title>The genus <tp:taxon-name><tp:taxon-name-part taxon-name-part-type="genus">Nemania</tp:taxon-name-part> (<tp:taxon-name-part taxon-name-part-type="subgenus">Xylariaceae</tp:taxon-name-part>)</tp:taxon-name>.</article-title><source>Nova Hedwigia</source><volume>74</volume>: <fpage>75</fpage>–<lpage>120</lpage>. <ext-link xlink:type="simple" ext-link-type="doi" xlink:href="10.1127/0029-5035/2002/0074-0075">https://doi.org/10.1127/0029-5035/2002/0074-0075</ext-link></mixed-citation></ref><ref id="B41"><mixed-citation xmlns:xlink="http://www.w3.org/1999/xlink" xlink:type="simple"><person-group><name name-style="western"><surname>Tang</surname><given-names>A</given-names></name><name name-style="western"><surname>Jeewon</surname><given-names>R</given-names></name><name name-style="western"><surname>Hyde</surname><given-names>KD</given-names></name></person-group> (<year>2007</year>) <article-title>Phylogenetic relationships of <italic><tp:taxon-name><tp:taxon-name-part taxon-name-part-type="genus">Nemania</tp:taxon-name-part><tp:taxon-name-part taxon-name-part-type="species">plumbea</tp:taxon-name-part></tp:taxon-name></italic> sp. nov. and related taxa based on ribosomal ITS and RPB2 sequences.</article-title><source>Mycological Research</source><volume>111</volume>: <fpage>392</fpage>–<lpage>402</lpage>. <ext-link xlink:type="simple" ext-link-type="doi" xlink:href="10.1016/j.mycres.2007.01.009">https://doi.org/10.1016/j.mycres.2007.01.009</ext-link></mixed-citation></ref></ref-list></tp:taxon-treatment>
