# Supplementary material for: A taxonomic study of Nemania from China, with six new species
Source: MycoKeys. 2021 Aug 24;83:39–67. doi: 10.3897/mycokeys.83.69906 (PMC8408098; doi:10.3897/mycokeys.83.69906)
Supplement: XML Treatment for Nemania cyclobalanopsina [file mycokeys.83.69906-treatment4.xml]

<!DOCTYPE tp:taxon-treatment
  PUBLIC "-//TaxonX//DTD Taxonomic Treatment Publishing DTD v0 20100105//EN" "tax-treatment-NSO.dtd">
<tp:taxon-treatment xmlns:tp="http://www.plazi.org/taxpub"><tp:treatment-meta><kwd-group><label>Taxon classification</label><kwd><named-content xmlns:xlink="http://www.w3.org/1999/xlink" content-type="kingdom">Fungi</named-content></kwd><kwd><named-content xmlns:xlink="http://www.w3.org/1999/xlink" content-type="order">Xylariales</named-content></kwd><kwd><named-content xmlns:xlink="http://www.w3.org/1999/xlink" content-type="family">Xylariaceae</named-content></kwd></kwd-group><mixed-citation publication-type="journal"><person-group><name><surname>Pi</surname><given-names>Yin Hui</given-names></name><name><surname>Long</surname><given-names>Si Han</given-names></name><name><surname>Wu</surname><given-names>You Peng</given-names></name><name><surname>Liu</surname><given-names>Li Li</given-names></name><name><surname>Lin</surname><given-names>Yan</given-names></name><name><surname>Long</surname><given-names>Qing De</given-names></name><name><surname>Kang</surname><given-names>Ji Chuan</given-names></name><name><surname>Kang</surname><given-names>Ying Qian</given-names></name><name><surname>Chang</surname><given-names>Chu Rui</given-names></name><name><surname>Shen</surname><given-names>Xiang Chun</given-names></name><name><surname>Wijayawardene</surname><given-names>Nalin N.</given-names></name><name><surname>Zhang</surname><given-names>Xu</given-names></name><name><surname>Li</surname><given-names>Qi Rui</given-names></name></person-group><article-title>A taxonomic study of <italic><tp:taxon-name><tp:taxon-name-part taxon-name-part-type="genus" reg="Nemania">Nemania</tp:taxon-name-part></tp:taxon-name></italic> from China, with six new species</article-title><source>MycoKeys</source><day>24</day><month>8</month><year>2021</year><volume>83</volume><fpage>39</fpage><lpage>67</lpage><pub-id pub-id-type="doi">10.3897/mycokeys.83.69906</pub-id></mixed-citation></tp:treatment-meta><tp:nomenclature><tp:taxon-name>
              <object-id xmlns:xlink="http://www.w3.org/1999/xlink" content-type="arpha" xlink:type="simple">EF877721-557A-583D-B6E3-61998AEF6E01</object-id>
              <tp:taxon-name-part taxon-name-part-type="genus" reg="Nemania">Nemania</tp:taxon-name-part>
              <tp:taxon-name-part taxon-name-part-type="species" reg="cyclobalanopsina">cyclobalanopsina</tp:taxon-name-part>
              <object-id xmlns:xlink="http://www.w3.org/1999/xlink" content-type="mycobank" xlink:type="simple">840088</object-id>
            </tp:taxon-name><tp:taxon-authority>Y.H. Pi &amp; Q.R. Li</tp:taxon-authority><tp:taxon-status xmlns:xlink="http://www.w3.org/1999/xlink" xlink:type="simple">sp. nov.</tp:taxon-status><xref ref-type="fig" rid="F5">Fig. 5</xref></tp:nomenclature><tp:treatment-sec sec-type="etymology" id="SECID0ECDCI"><title>Etymology.</title><p>Refers to its host, <italic><tp:taxon-name><tp:taxon-name-part taxon-name-part-type="genus" reg="Cyclobalanopsis">Cyclobalanopsis</tp:taxon-name-part><tp:taxon-name-part taxon-name-part-type="species" reg="glauca">glauca</tp:taxon-name-part></tp:taxon-name></italic>.</p></tp:treatment-sec><tp:treatment-sec sec-type="material" id="SECID0ETDCI"><title>Material examined.</title><p>China, Yunnan Province, Changning County, Lancang River Nature Reserve (<named-content xmlns:xlink="http://www.w3.org/1999/xlink" content-type="dwc:verbatimCoordinates" xlink:type="simple"><named-content content-type="geo-json" specific-use="{&#34;type&#34;:&#34;Point&#34;,&#34;coordinates&#34;:[99.591519,25.019294]}" id="NCID0E3DCI" xlink:type="simple">25°01'9.46"N, 99°35'29.47"E</named-content></named-content>, altitude: 2623 m), on dead wood of <italic><tp:taxon-name><tp:taxon-name-part taxon-name-part-type="genus" reg="Cyclobalanopsis">C.</tp:taxon-name-part><tp:taxon-name-part taxon-name-part-type="species" reg="glauca">glauca</tp:taxon-name-part></tp:taxon-name></italic>, 6 October 2019, Y.H. Pi, 2019LC357 (GMB0062, holotype; GMBC0062, ex-type living culture; <named-content xmlns:xlink="http://www.w3.org/1999/xlink" content-type="dwc:institutional_code" xlink:type="simple">KUN</named-content>-HKAS 112679, isotype).</p></tp:treatment-sec><tp:treatment-sec sec-type="description" id="SECID0ERECI"><title>Description.</title><p>Saprobic on the surface of decaying branches of <italic><tp:taxon-name><tp:taxon-name-part taxon-name-part-type="genus" reg="Cyclobalanopsis">C.</tp:taxon-name-part><tp:taxon-name-part taxon-name-part-type="species" reg="glauca">glauca</tp:taxon-name-part></tp:taxon-name></italic> (Thunb.) Oerst. <bold><italic>Sexual morph</italic></bold>: Stromata effused-pulvinate, orbicular to ellipsoid or irregularly lobed, 6–26 mm long × 3.5–10 mm wide × 0.5–1 mm thick, occasionally confluent into larger compound stromata, with steep to sloping margins; surface light blackish, slightly blood colour; outer crust carbonaceous; interior black, entire tissue carbonaceous around the perithecia; mature stromata lacking <abbrev xmlns:xlink="http://www.w3.org/1999/xlink" xlink:title="potassium hydroxide" id="ABBRID0EFFCI" xlink:type="simple">KOH</abbrev>-extractable pigments. Perithecia 0.2–0.3 mm diam. × 0.38–0.46 mm high, subglobose obovoid or tubular. Ostioles higher than stromatal surface and with coarsely rounded-papillate, black, without encircling disc. Asci 90–160 × 7–11 μm (av. = 125 × 9 μm, n = 30), 8-spored, unitunicate, cylindrical, long-stipitate, the spore-bearing parts 65–85 µm long, apically rounded with a J+, short-cylindrical to slightly tubular apical apparatus stained in Melzer’s Reagent, 1.5–2.5 × 2–3 µm (av. = 2 × 2.3 µm, n = 30). Ascospores 9–14 × 4.5–7.5 μm (av. = 11 × 6 μm, n = 30), uniseriate, unicellular, ellipsoid-inequilateral with broadly rounded ends, smooth, brown to dark brown, with a conspicuous, straight germ slit slightly less than spore-length to almost spore-length on the convex side; lacking a sheath and appendage; perispore indehiscent in 10% <abbrev xmlns:xlink="http://www.w3.org/1999/xlink" xlink:title="potassium hydroxide" id="ABBRID0EJFCI" xlink:type="simple">KOH</abbrev>. <bold><italic>Asexual morph</italic></bold>: Undetermined.</p><fig id="F5" position="float" orientation="portrait"><object-id xmlns:xlink="http://www.w3.org/1999/xlink" content-type="doi" xlink:type="simple">10.3897/mycokeys.83.69906.figure5</object-id><object-id xmlns:xlink="http://www.w3.org/1999/xlink" content-type="arpha" xlink:type="simple">24A960D6-6192-5013-BE71-7B1DDE98FBD3</object-id><label>Figure 5.</label><caption><p><italic><tp:taxon-name><tp:taxon-name-part taxon-name-part-type="genus" reg="Nemania">Nemania</tp:taxon-name-part><tp:taxon-name-part taxon-name-part-type="species" reg="cyclobalanopsina">cyclobalanopsina</tp:taxon-name-part></tp:taxon-name></italic> (GMB0062, <bold>holotype</bold>) <bold>A</bold> type material <bold>B, C</bold> stromata on the surface of host <bold>D</bold> transverse sections of stromata <bold>E</bold> longitudinal sections of stromata <bold>F–H</bold> asci with ascospores <bold>I</bold> pigments in 10% <abbrev xmlns:xlink="http://www.w3.org/1999/xlink" xlink:title="potassium hydroxide" id="ABBRID0ERGCI" xlink:type="simple">KOH</abbrev><bold>J</bold> ascospore with indehiscent perispore in 10% <abbrev xmlns:xlink="http://www.w3.org/1999/xlink" xlink:title="potassium hydroxide" id="ABBRID0EXGCI" xlink:type="simple">KOH</abbrev><bold>K</bold> ascus apical apparatus (stained in Melzer’s Reagent) <bold>L, M</bold> ascospores <bold>N, O</bold> colonies on <abbrev xmlns:xlink="http://www.w3.org/1999/xlink" xlink:title="potato dextrose agar" id="ABBRID0EBHCI" xlink:type="simple">PDA</abbrev> (<bold>N</bold>-upper, <bold>O</bold>-lower). Scale bars: 0.5 mm (<bold>C–E</bold>); 10 μm (<bold>F–H, J–M</bold>).</p></caption><graphic xmlns:xlink="http://www.w3.org/1999/xlink" xlink:href="mycokeys-83-039-g005.jpg" position="float" orientation="portrait" xlink:type="simple" id="oo_581031.jpg"><uri content-type="original_file" xlink:type="simple">https://binary.pensoft.net/fig/581031</uri></graphic></fig></tp:treatment-sec><tp:treatment-sec sec-type="description" id="SECID0ESHCI"><title>Culture characteristics.</title><p>Colonies on <abbrev xmlns:xlink="http://www.w3.org/1999/xlink" xlink:title="potato dextrose agar" id="ABBRID0EYHCI" xlink:type="simple">PDA</abbrev> medium in size with a diameter of 6 cm after two weeks at 25 °C; the surface is white, intermediate thick, cottony, dense, with undulate or ring edge, flat, low, whitish-yellow, reverse of the colony yellow at the centre. Not sporulating on <abbrev xmlns:xlink="http://www.w3.org/1999/xlink" xlink:title="oatmeal aga" id="ABBRID0E3HCI" xlink:type="simple">OA</abbrev> nor on <abbrev xmlns:xlink="http://www.w3.org/1999/xlink" xlink:title="potato dextrose agar" id="ABBRID0EAICI" xlink:type="simple">PDA</abbrev>.</p></tp:treatment-sec><tp:treatment-sec sec-type="material" id="SECID0EEICI"><title>Other examined material.</title><p>China, Yunnan Province, Changning County, Lancang River Nature Reserve (<named-content xmlns:xlink="http://www.w3.org/1999/xlink" content-type="dwc:verbatimCoordinates" xlink:type="simple"><named-content content-type="geo-json" specific-use="{&#34;type&#34;:&#34;Point&#34;,&#34;coordinates&#34;:[99.589036,25.871500]}" id="NCID0ENICI" xlink:type="simple">25°52'17.40"N, 99°35'20.53"E</named-content></named-content>, altitude: 1489 m), on dead wood of <italic><tp:taxon-name><tp:taxon-name-part taxon-name-part-type="genus" reg="Cyclobalanopsis">C.</tp:taxon-name-part><tp:taxon-name-part taxon-name-part-type="species" reg="glauca">glauca</tp:taxon-name-part></tp:taxon-name></italic>, 4 October 2019, Y.H. Pi, 2019LC357-1 (GMB0061), living culture, GMBC0061.</p></tp:treatment-sec><tp:treatment-sec sec-type="notes" id="SECID0E4ICI"><title>Notes.</title><p>In our phylogenetic analyses, <italic><tp:taxon-name><tp:taxon-name-part taxon-name-part-type="genus" reg="Nemania">N.</tp:taxon-name-part><tp:taxon-name-part taxon-name-part-type="species" reg="cyclobalanopsina">cyclobalanopsina</tp:taxon-name-part></tp:taxon-name></italic> grouped with <italic><tp:taxon-name><tp:taxon-name-part taxon-name-part-type="genus" reg="Nemania">N.</tp:taxon-name-part><tp:taxon-name-part taxon-name-part-type="species" reg="diffusa">diffusa</tp:taxon-name-part></tp:taxon-name></italic> (100% ML, 1 <abbrev xmlns:xlink="http://www.w3.org/1999/xlink" xlink:title="Bayesian posterior probabilities" id="ABBRID0EZJCI" xlink:type="simple">BYPP</abbrev>, Fig. <xref ref-type="fig" rid="F1">1</xref>). Morphologically, <italic><tp:taxon-name><tp:taxon-name-part taxon-name-part-type="genus" reg="Nemania">N.</tp:taxon-name-part><tp:taxon-name-part taxon-name-part-type="species" reg="cyclobalanopsina">cyclobalanopsina</tp:taxon-name-part></tp:taxon-name></italic> differs from <italic><tp:taxon-name><tp:taxon-name-part taxon-name-part-type="genus" reg="Nemania">N.</tp:taxon-name-part><tp:taxon-name-part taxon-name-part-type="species" reg="diffusa">diffusa</tp:taxon-name-part></tp:taxon-name></italic> by its blackish stromatal surfaces and coarsely rounded-papillate ostioles. Moreover, <italic><tp:taxon-name><tp:taxon-name-part taxon-name-part-type="genus" reg="Nemania">N.</tp:taxon-name-part><tp:taxon-name-part taxon-name-part-type="species" reg="diffusa">diffusa</tp:taxon-name-part></tp:taxon-name></italic> has larger perithecia (0.3–0.6 × 0.4–0.8 mm) (<xref ref-type="bibr" rid="B8">Granmo et al. 1999</xref>; <xref ref-type="bibr" rid="B19">Ju and Rogers 2002</xref>). In the multi-gene phylogenetic analysis, <italic><tp:taxon-name><tp:taxon-name-part taxon-name-part-type="genus" reg="Nemania">N.</tp:taxon-name-part><tp:taxon-name-part taxon-name-part-type="species" reg="cyclobalanopsina">cyclobalanopsina</tp:taxon-name-part></tp:taxon-name></italic> appeared in a separate branch which is distinct from <italic><tp:taxon-name><tp:taxon-name-part taxon-name-part-type="genus" reg="Nemania">N.</tp:taxon-name-part><tp:taxon-name-part taxon-name-part-type="species" reg="diffusa">diffusa</tp:taxon-name-part></tp:taxon-name></italic> (Fig. <xref ref-type="fig" rid="F1">1</xref>). Moreover, there is a 3% difference in <abbrev xmlns:xlink="http://www.w3.org/1999/xlink" xlink:title="nternal transcribed spacers" id="ABBRID0EEMCI" xlink:type="simple">ITS</abbrev> sequences between <italic><tp:taxon-name><tp:taxon-name-part taxon-name-part-type="genus" reg="Nemania">N.</tp:taxon-name-part><tp:taxon-name-part taxon-name-part-type="species" reg="diffusa">diffusa</tp:taxon-name-part></tp:taxon-name></italic> and <italic><tp:taxon-name><tp:taxon-name-part taxon-name-part-type="genus" reg="Nemania">N.</tp:taxon-name-part><tp:taxon-name-part taxon-name-part-type="species" reg="cyclobalanopsina">cyclobalanopsina</tp:taxon-name-part></tp:taxon-name></italic>. (<xref ref-type="bibr" rid="B44">Vu et al. 2019</xref>; <xref ref-type="bibr" rid="B17">Jeewon and Hyde 2016</xref>).</p></tp:treatment-sec><tp:treatment-sec><!--Section generated to contain objects referenced in tp:taxon-treatment.--><fig id="F1" position="float" orientation="portrait"><object-id xmlns:xlink="http://www.w3.org/1999/xlink" content-type="doi" xlink:type="simple">10.3897/mycokeys.83.69906.figure1</object-id><object-id xmlns:xlink="http://www.w3.org/1999/xlink" content-type="arpha" xlink:type="simple">D786252C-BF2C-55A5-B9DC-D84AA85DED0B</object-id><label>Figure 1.</label><caption><p>RAxML tree based on analysis of a combined dataset of <abbrev xmlns:xlink="http://www.w3.org/1999/xlink" xlink:title="nternal transcribed spacers" id="ABBRID0EIYAI" xlink:type="simple">ITS</abbrev>, α-actin, <italic><abbrev xmlns:xlink="http://www.w3.org/1999/xlink" xlink:title="RNA polymerase II second largest subunit" id="ABBRID0ENYAI" xlink:type="simple">rpb2</abbrev></italic> and β-tubulin sequences from taxa of <italic><tp:taxon-name><tp:taxon-name-part taxon-name-part-type="genus" reg="Nemania">Nemania</tp:taxon-name-part></tp:taxon-name></italic> and related genera. Bayesian posterior probability (<abbrev xmlns:xlink="http://www.w3.org/1999/xlink" xlink:title="Posterior probabilities" id="ABBRID0EYYAI" xlink:type="simple">PP</abbrev>) ≥ 0.90 is marked at the node and the maximum likelihood bootstrap support (BS) values greater than ≥ 75%; a dash (“-”) indicates a value &lt; 0.90 (<abbrev xmlns:xlink="http://www.w3.org/1999/xlink" xlink:title="Posterior probabilities" id="ABBRID0E3YAI" xlink:type="simple">PP</abbrev>) or &lt; 75% (BS). The strain number is indicated after the species name. The here-studied strains are in <bold>bold</bold> and new species are indicated in red.</p></caption><graphic xmlns:xlink="http://www.w3.org/1999/xlink" xlink:href="mycokeys-83-039-g001.jpg" position="float" orientation="portrait" xlink:type="simple" id="oo_581027.jpg"><uri content-type="original_file" xlink:type="simple">https://binary.pensoft.net/fig/581027</uri></graphic></fig></tp:treatment-sec><ref-list><ref id="B8"><mixed-citation xmlns:xlink="http://www.w3.org/1999/xlink" xlink:type="simple"><person-group><name name-style="western"><surname>Granmo</surname><given-names>A</given-names></name><name name-style="western"><surname>Laessøe</surname><given-names>T</given-names></name><name name-style="western"><surname>Schumacher</surname><given-names>T</given-names></name></person-group> (<year>1999</year>) <article-title>The genus <italic><tp:taxon-name><tp:taxon-name-part taxon-name-part-type="genus">Nemania</tp:taxon-name-part></tp:taxon-name></italic><italic>s.l.</italic> (<tp:taxon-name><tp:taxon-name-part taxon-name-part-type="genus">Xylariaceae</tp:taxon-name-part></tp:taxon-name>) in Norden.</article-title><source>Sommerfeltia</source><volume>27</volume>: <fpage>1</fpage>–<lpage>96</lpage>.</mixed-citation></ref><ref id="B19"><mixed-citation xmlns:xlink="http://www.w3.org/1999/xlink" xlink:type="simple"><person-group><name name-style="western"><surname>Ju</surname><given-names>YM</given-names></name><name name-style="western"><surname>Rogers</surname><given-names>JD</given-names></name></person-group> (<year>2002</year>) <article-title>The genus <tp:taxon-name><tp:taxon-name-part taxon-name-part-type="genus">Nemania</tp:taxon-name-part> (<tp:taxon-name-part taxon-name-part-type="subgenus">Xylariaceae</tp:taxon-name-part>)</tp:taxon-name>.</article-title><source>Nova Hedwigia</source><volume>74</volume>: <fpage>75</fpage>–<lpage>120</lpage>. <ext-link xlink:type="simple" ext-link-type="doi" xlink:href="10.1127/0029-5035/2002/0074-0075">https://doi.org/10.1127/0029-5035/2002/0074-0075</ext-link></mixed-citation></ref><ref id="B44"><mixed-citation xmlns:xlink="http://www.w3.org/1999/xlink" xlink:type="simple"><person-group><name name-style="western"><surname>Vu</surname><given-names>D</given-names></name><name name-style="western"><surname>Groenewald</surname><given-names>M</given-names></name><name name-style="western"><surname>de Vries</surname><given-names>M</given-names></name><name name-style="western"><surname>Gehrmann</surname><given-names>T</given-names></name><name name-style="western"><surname>Stielow</surname><given-names>B</given-names></name><name name-style="western"><surname>Eberhardt</surname><given-names>U</given-names></name><name name-style="western"><surname>Al-Hatmi</surname><given-names>A</given-names></name><name name-style="western"><surname>Groenewald</surname><given-names>JZ</given-names></name><name name-style="western"><surname>Cardinali</surname><given-names>G</given-names></name><name name-style="western"><surname>Houbraken</surname><given-names>J</given-names></name><name name-style="western"><surname>Boekhout</surname><given-names>T</given-names></name><name name-style="western"><surname>Crous</surname><given-names>PW</given-names></name><name name-style="western"><surname>Robert</surname><given-names>V</given-names></name><name name-style="western"><surname>Verkley</surname><given-names>GJM</given-names></name></person-group> (<year>2019</year>) <article-title>Large-scale generation and analysis of filamentous fungal DNA barcodes boosts coverage for kingdom fungiand reveals thresholds for fungal species and higher taxon delimitation.</article-title><source>Studies in Mycology</source><volume>92</volume>: <fpage>135</fpage>–<lpage>154</lpage>. <ext-link xlink:type="simple" ext-link-type="doi" xlink:href="10.1016/j.simyco.2018.05.001">https://doi.org/10.1016/j.simyco.2018.05.001</ext-link></mixed-citation></ref><ref id="B17"><mixed-citation xmlns:xlink="http://www.w3.org/1999/xlink" xlink:type="simple"><person-group><name name-style="western"><surname>Jeewon</surname><given-names>R</given-names></name><name name-style="western"><surname>Hyde</surname><given-names>KD</given-names></name></person-group> (<year>2016</year>) <article-title>Establishing species boundaries and new taxa among fungi: recommendations to resolve taxonomic ambiguities.</article-title><source>Mycosphere</source><volume>7</volume>: <fpage>1669</fpage>–<lpage>1677</lpage>. <ext-link xlink:type="simple" ext-link-type="doi" xlink:href="10.5943/mycosphere/7/11/4">https://doi.org/10.5943/mycosphere/7/11/4</ext-link></mixed-citation></ref></ref-list></tp:taxon-treatment>
