# Supplementary material for: A taxonomic study of Nemania from China, with six new species
Source: MycoKeys. 2021 Aug 24;83:39–67. doi: 10.3897/mycokeys.83.69906 (PMC8408098; doi:10.3897/mycokeys.83.69906)
Supplement: XML Treatment for Nemania diffusa [file mycokeys.83.69906-treatment5.xml]

<!DOCTYPE tp:taxon-treatment
  PUBLIC "-//TaxonX//DTD Taxonomic Treatment Publishing DTD v0 20100105//EN" "tax-treatment-NSO.dtd">
<tp:taxon-treatment xmlns:tp="http://www.plazi.org/taxpub"><tp:treatment-meta><kwd-group><label>Taxon classification</label><kwd><named-content xmlns:xlink="http://www.w3.org/1999/xlink" content-type="kingdom">Fungi</named-content></kwd><kwd><named-content xmlns:xlink="http://www.w3.org/1999/xlink" content-type="order">Xylariales</named-content></kwd><kwd><named-content xmlns:xlink="http://www.w3.org/1999/xlink" content-type="family">Xylariaceae</named-content></kwd></kwd-group><mixed-citation publication-type="journal"><person-group><name><surname>Pi</surname><given-names>Yin Hui</given-names></name><name><surname>Long</surname><given-names>Si Han</given-names></name><name><surname>Wu</surname><given-names>You Peng</given-names></name><name><surname>Liu</surname><given-names>Li Li</given-names></name><name><surname>Lin</surname><given-names>Yan</given-names></name><name><surname>Long</surname><given-names>Qing De</given-names></name><name><surname>Kang</surname><given-names>Ji Chuan</given-names></name><name><surname>Kang</surname><given-names>Ying Qian</given-names></name><name><surname>Chang</surname><given-names>Chu Rui</given-names></name><name><surname>Shen</surname><given-names>Xiang Chun</given-names></name><name><surname>Wijayawardene</surname><given-names>Nalin N.</given-names></name><name><surname>Zhang</surname><given-names>Xu</given-names></name><name><surname>Li</surname><given-names>Qi Rui</given-names></name></person-group><article-title>A taxonomic study of <italic><tp:taxon-name><tp:taxon-name-part taxon-name-part-type="genus" reg="Nemania">Nemania</tp:taxon-name-part></tp:taxon-name></italic> from China, with six new species</article-title><source>MycoKeys</source><day>24</day><month>8</month><year>2021</year><volume>83</volume><fpage>39</fpage><lpage>67</lpage><pub-id pub-id-type="doi">10.3897/mycokeys.83.69906</pub-id></mixed-citation></tp:treatment-meta><tp:nomenclature><tp:taxon-name>
              <object-id xmlns:xlink="http://www.w3.org/1999/xlink" content-type="arpha" xlink:type="simple">7979F807-0FA7-5A95-B671-3796EC6D104C</object-id>
              <tp:taxon-name-part taxon-name-part-type="genus" reg="Nemania">Nemania</tp:taxon-name-part>
              <tp:taxon-name-part taxon-name-part-type="species" reg="diffusa">diffusa</tp:taxon-name-part>
              <object-id xmlns:xlink="http://www.w3.org/1999/xlink" content-type="mycobank" xlink:type="simple">477312</object-id>
            </tp:taxon-name><tp:taxon-authority>(Sowerby) S.F. Gray, Nat. Arr. Brit. Pl.: 517 (1821)</tp:taxon-authority><xref ref-type="fig" rid="F6">Fig. 6</xref><tp:nomenclature-citation-list><tp:nomenclature-citation><tp:taxon-name>
                  <tp:taxon-name-part taxon-name-part-type="genus" reg="Nemania"/>
                  <tp:taxon-name-part taxon-name-part-type="species" reg="diffusa"/>
                </tp:taxon-name><comment>Synonyms. <tp:taxon-name><tp:taxon-name-part taxon-name-part-type="genus" reg="Sphaeria">Sphaeria</tp:taxon-name-part><tp:taxon-name-part taxon-name-part-type="species" reg="diffusa">diffusa</tp:taxon-name-part></tp:taxon-name> Sowerby, Col. fig. Engl. Fung. Mushr. (London) 3(no. 25): tab. 373, fig. 10 (1802) </comment></tp:nomenclature-citation><tp:nomenclature-citation><tp:taxon-name>
                  <tp:taxon-name-part taxon-name-part-type="genus" reg="Sphaeria">Sphaeria</tp:taxon-name-part>
                  <tp:taxon-name-part taxon-name-part-type="species" reg="unita">unita</tp:taxon-name-part>
                </tp:taxon-name><comment>Fr., Elench. fung. (Greifswald) 2: 67 (1828)</comment></tp:nomenclature-citation><tp:nomenclature-citation><tp:taxon-name>
                  <tp:taxon-name-part taxon-name-part-type="genus" reg="Sphaeria">Sphaeria</tp:taxon-name-part>
                  <tp:taxon-name-part taxon-name-part-type="species" reg="exarata">exarata</tp:taxon-name-part>
                </tp:taxon-name><comment>Schwein., Trans. <tp:taxon-name><tp:taxon-name-part taxon-name-part-type="genus" reg="Amphirosellinia">Am.</tp:taxon-name-part></tp:taxon-name> phil. Soc., New Series 4(2): 192 (1832)</comment></tp:nomenclature-citation><tp:nomenclature-citation><tp:taxon-name>
                  <tp:taxon-name-part taxon-name-part-type="genus" reg="Hypoxylon">Hypoxylon</tp:taxon-name-part>
                  <tp:taxon-name-part taxon-name-part-type="species" reg="exaratum">exaratum</tp:taxon-name-part>
                </tp:taxon-name><comment>(Schwein.) Sacc., Syll. fung. (Abellini) 1: 392 (1882)</comment></tp:nomenclature-citation><tp:nomenclature-citation><tp:taxon-name>
                  <tp:taxon-name-part taxon-name-part-type="genus" reg="Ustulina">Ustulina</tp:taxon-name-part>
                  <tp:taxon-name-part taxon-name-part-type="species" reg="linearis">linearis</tp:taxon-name-part>
                </tp:taxon-name><comment>Rehm, Hedwigia 31(6): 310 (1892)</comment></tp:nomenclature-citation><tp:nomenclature-citation><tp:taxon-name>
                  <tp:taxon-name-part taxon-name-part-type="genus" reg="Hypoxylon">Hypoxylon</tp:taxon-name-part>
                  <tp:taxon-name-part taxon-name-part-type="species" reg="lilacinofuscum">lilacinofuscum</tp:taxon-name-part>
                </tp:taxon-name><comment>Bres., Fl. Trident. Nov. 2: 43 (1892)</comment></tp:nomenclature-citation><tp:nomenclature-citation><tp:taxon-name>
                  <tp:taxon-name-part taxon-name-part-type="genus" reg="Hypoxylon">Hypoxylon</tp:taxon-name-part>
                  <tp:taxon-name-part taxon-name-part-type="species" reg="cohaerens">cohaerens</tp:taxon-name-part>
                  <tp:taxon-name-part taxon-name-part-type="infraspecific-rank">var.</tp:taxon-name-part>
                  <tp:taxon-name-part taxon-name-part-type="variety" reg="brasiliense">brasiliense</tp:taxon-name-part>
                </tp:taxon-name><comment>Starbäck, Bih. K. svenska VetenskAkad. Handl., Afd. 3 27(no. 9): 8 (1901)</comment></tp:nomenclature-citation><tp:nomenclature-citation><tp:taxon-name>
                  <tp:taxon-name-part taxon-name-part-type="genus" reg="Hypoxylon">Hypoxylon</tp:taxon-name-part>
                  <tp:taxon-name-part taxon-name-part-type="species" reg="vestitum">vestitum</tp:taxon-name-part>
                </tp:taxon-name><comment>Petch, Ann. R. bot. Gdns Peradeniya 8: 156 (1924)</comment></tp:nomenclature-citation><tp:nomenclature-citation><tp:taxon-name>
                  <tp:taxon-name-part taxon-name-part-type="genus" reg="Nemania">Nemania</tp:taxon-name-part>
                  <tp:taxon-name-part taxon-name-part-type="species" reg="unita">unita</tp:taxon-name-part>
                </tp:taxon-name><comment>(Fr.) Krieglst. &amp; Enderle, Mitteilungsblatt der Arbeitsgemeinschaft Pilzkunde Niederrhein 1: 64 (1989)</comment></tp:nomenclature-citation></tp:nomenclature-citation-list></tp:nomenclature><tp:treatment-sec sec-type="description" id="SECID0EOSCI"><title>Description.</title><p>Saprobic on the surface of rotten wood. <bold><italic>Sexual morph</italic></bold>: Stromata effused-pulvinate, clear outline, ellipsoid or irregularly lobed, occasionally confluent into a larger compound stromata, 2–20 mm long × 2–9 mm wide × 0.5–1 mm thick, with conspicuous perithecial mounds, carbonaceous between the perithecia, surface dark brown or brown; the inter-perithecial tissue blackish, carbonaceous; does not release a coloured pigment in 10% <abbrev xmlns:xlink="http://www.w3.org/1999/xlink" xlink:title="potassium hydroxide" id="ABBRID0EXSCI" xlink:type="simple">KOH</abbrev>. Perithecia 0.3–0.55 diam. × 0.4–0.7 mm high, subglobose to obovoid. Ostioles finely conic-papillate, black, shiny. Asci 130–250 × 6–10 μm (av. = 170 × 8 μm, n = 30), 8-spored, unitunicate, cylindrical, long-stipitate, the spore-bearing parts 70–90 µm, apically rounded with a J+ apical apparatus, 1.5–2.5 × 2–3.5 µm (av. = 2 × 2.6 µm, n = 30), tubular with a faint upper rim, bluing in Melzer’s Reagent. Ascospores 9.5–13 × 4.5–7 μm (av. = 11 × 5.5 μm, n = 30), unicellular, ellipsoid-inequilateral, with narrowly-rounded ends, smooth, brown to dark brown, with a conspicuous, straight germ slit spore-length to slightly less than spore-length on the ventral side; lacking a sheath and appendage; perispore indehiscent in 10% <abbrev xmlns:xlink="http://www.w3.org/1999/xlink" xlink:title="potassium hydroxide" id="ABBRID0E2SCI" xlink:type="simple">KOH</abbrev>. <bold><italic>Asexual morph</italic></bold>: Undetermined.</p><fig id="F6" position="float" orientation="portrait"><object-id xmlns:xlink="http://www.w3.org/1999/xlink" content-type="doi" xlink:type="simple">10.3897/mycokeys.83.69906.figure6</object-id><object-id xmlns:xlink="http://www.w3.org/1999/xlink" content-type="arpha" xlink:type="simple">F3345507-83A1-51B0-8789-9394E016698B</object-id><label>Figure 6.</label><caption><p><italic><tp:taxon-name><tp:taxon-name-part taxon-name-part-type="genus" reg="Nemania">Nemania</tp:taxon-name-part><tp:taxon-name-part taxon-name-part-type="species" reg="diffusa">diffusa</tp:taxon-name-part></tp:taxon-name></italic> (GMB0072) <bold>A</bold> specimen <bold>B, C</bold> stromata on the surface of host <bold>D</bold> transverse sections of stromata <bold>E</bold> longitudinal sections of stromata <bold>F–H</bold> asci with ascospores <bold>I</bold> pigments in 10% <abbrev xmlns:xlink="http://www.w3.org/1999/xlink" xlink:title="potassium hydroxide" id="ABBRID0EBUCI" xlink:type="simple">KOH</abbrev><bold>J</bold> ascospore with indehiscent perispore in 10% <abbrev xmlns:xlink="http://www.w3.org/1999/xlink" xlink:title="potassium hydroxide" id="ABBRID0EHUCI" xlink:type="simple">KOH</abbrev><bold>K</bold> ascus apical apparatus (stained in Melzer’s Reagent) <bold>L, M</bold> ascospores <bold>N, O</bold> colonies on <abbrev xmlns:xlink="http://www.w3.org/1999/xlink" xlink:title="potato dextrose agar" id="ABBRID0ERUCI" xlink:type="simple">PDA</abbrev> (<bold>N</bold>-upper, <bold>O</bold>-lower). Scale bars: 0.5 mm (<bold>C–E</bold>); 10 μm (<bold>F–H, J–M</bold>).</p></caption><graphic xmlns:xlink="http://www.w3.org/1999/xlink" xlink:href="mycokeys-83-039-g006.jpg" position="float" orientation="portrait" xlink:type="simple" id="oo_581032.jpg"><uri content-type="original_file" xlink:type="simple">https://binary.pensoft.net/fig/581032</uri></graphic></fig></tp:treatment-sec><tp:treatment-sec sec-type="description" id="SECID0ECVCI"><title>Culture characteristics.</title><p>Colonies grow on <abbrev xmlns:xlink="http://www.w3.org/1999/xlink" xlink:title="potato dextrose agar" id="ABBRID0EIVCI" xlink:type="simple">PDA</abbrev> at 25 °C for a week reaching a diameter of 5 cm. Colonies are cotton white in colour, flocculent or velvety, dense, circular, radial. On the reverse, white edge, light yellow in the middle. Not sporulating on <abbrev xmlns:xlink="http://www.w3.org/1999/xlink" xlink:title="oatmeal aga" id="ABBRID0EMVCI" xlink:type="simple">OA</abbrev> nor on <abbrev xmlns:xlink="http://www.w3.org/1999/xlink" xlink:title="potato dextrose agar" id="ABBRID0EQVCI" xlink:type="simple">PDA</abbrev>.</p></tp:treatment-sec><tp:treatment-sec sec-type="material" id="SECID0EUVCI"><title>Material examined.</title><p>China, Guizhou Province, Tongren City, Fanjingshan Nature Reserve (<named-content xmlns:xlink="http://www.w3.org/1999/xlink" content-type="dwc:verbatimCoordinates" xlink:type="simple"><named-content content-type="geo-json" specific-use="{&#34;type&#34;:&#34;Point&#34;,&#34;coordinates&#34;:[115.187858,27.896275]}" id="NCID0E4VCI" xlink:type="simple">27°53'46.59"N, 108°431'16.29"E</named-content></named-content>, altitude: 1058 m), on dead wood, 14 October 2020, Y.H. Pi, 2020FJS1 (GMB0072, <named-content xmlns:xlink="http://www.w3.org/1999/xlink" content-type="dwc:institutional_code" xlink:type="simple">KUN</named-content>-HKAS 112686), living culture, GMBC0072; CHINA, Yunnan Province, Changning County: Lancang River Nature Reserve (<named-content xmlns:xlink="http://www.w3.org/1999/xlink" content-type="dwc:verbatimCoordinates" xlink:type="simple"><named-content content-type="geo-json" specific-use="{&#34;type&#34;:&#34;Point&#34;,&#34;coordinates&#34;:[107.902792,21.904844]}" id="NCID0EKWCI" xlink:type="simple">21°54'17.44"N, 107°54'10.05"E</named-content></named-content>, altitude: 1382 m), on dead wood, 1 October 2019, Y.H. Pi, 2019LC008 (GMB0071, <named-content xmlns:xlink="http://www.w3.org/1999/xlink" content-type="dwc:institutional_code" xlink:type="simple">KUN</named-content>-HKAS 112658), living culture, GMBC0071.</p></tp:treatment-sec><tp:treatment-sec sec-type="notes" id="SECID0EUWCI"><title>Notes.</title><p>The new collection morphologically resembles <italic><tp:taxon-name><tp:taxon-name-part taxon-name-part-type="genus" reg="Nemania">N.</tp:taxon-name-part><tp:taxon-name-part taxon-name-part-type="species" reg="diffusa">diffusa</tp:taxon-name-part></tp:taxon-name></italic> (<xref ref-type="bibr" rid="B9">Gray 1821</xref>), having effused-pulvinate carbonaceous stromata with inconspicuous perithecial mounds, brown to dark brown ellipsoid-inequilateral ascospores (9.5–13.5 × 5–6 µm), with narrowly-rounded ends and a long germ slit on the ventral side (<xref ref-type="bibr" rid="B8">Granmo et al. 1999</xref>; <xref ref-type="bibr" rid="B19">Ju and Rogers 2002</xref>). <xref ref-type="bibr" rid="B6">Fournier et al. (2018)</xref> predicted that <italic><tp:taxon-name><tp:taxon-name-part taxon-name-part-type="genus" reg="Nemania">N.</tp:taxon-name-part><tp:taxon-name-part taxon-name-part-type="species" reg="diffusa">diffusa</tp:taxon-name-part></tp:taxon-name></italic> might be a species complex as it is difficult to identify, based solely on morphology, thus, it should be evaluated after extensive sampling and using DNA-based taxonomy. In phylogenetic analyses of combined <abbrev xmlns:xlink="http://www.w3.org/1999/xlink" xlink:title="nternal transcribed spacers" id="ABBRID0EAYCI" xlink:type="simple">ITS</abbrev>, <italic><abbrev xmlns:xlink="http://www.w3.org/1999/xlink" xlink:title="RNA polymerase II second largest subunit" id="ABBRID0EFYCI" xlink:type="simple">rpb2</abbrev></italic>, β-tubulin and α-actin genes (Fig. <xref ref-type="fig" rid="F1">1</xref>), new collections clearly showed its close kinship with <italic><tp:taxon-name><tp:taxon-name-part taxon-name-part-type="genus" reg="Nemania">N.</tp:taxon-name-part><tp:taxon-name-part taxon-name-part-type="species" reg="diffusa">diffusa</tp:taxon-name-part></tp:taxon-name></italic>. Only a 2% difference of <abbrev xmlns:xlink="http://www.w3.org/1999/xlink" xlink:title="nternal transcribed spacers" id="ABBRID0EYYCI" xlink:type="simple">ITS</abbrev> sequences existed between our strains and <italic><tp:taxon-name><tp:taxon-name-part taxon-name-part-type="genus" reg="Nemania">N.</tp:taxon-name-part><tp:taxon-name-part taxon-name-part-type="species" reg="diffusa">diffusa</tp:taxon-name-part></tp:taxon-name></italic> (HAST 91020401, authoritative strain). Therefore, we regard the new collection as <italic><tp:taxon-name><tp:taxon-name-part taxon-name-part-type="genus" reg="Nemania">N.</tp:taxon-name-part><tp:taxon-name-part taxon-name-part-type="species" reg="diffusa">diffusa</tp:taxon-name-part></tp:taxon-name></italic>. <italic><tp:taxon-name><tp:taxon-name-part taxon-name-part-type="genus" reg="Nemania">Nemania</tp:taxon-name-part><tp:taxon-name-part taxon-name-part-type="species" reg="carbonacea">carbonacea</tp:taxon-name-part></tp:taxon-name></italic> Pouzar. can be confused with <italic><tp:taxon-name><tp:taxon-name-part taxon-name-part-type="genus" reg="Nemania">N.</tp:taxon-name-part><tp:taxon-name-part taxon-name-part-type="species" reg="diffusa">diffusa</tp:taxon-name-part></tp:taxon-name></italic> by having the same dark ascospores and nearly spore-length germ slits. However, <italic><tp:taxon-name><tp:taxon-name-part taxon-name-part-type="genus" reg="Nemania">N.</tp:taxon-name-part><tp:taxon-name-part taxon-name-part-type="species" reg="carbonacea">carbonacea</tp:taxon-name-part></tp:taxon-name></italic> has white, soft stromatal tissue between the perithecia (<xref ref-type="bibr" rid="B19">Ju and Rogers 2002</xref>).</p></tp:treatment-sec><tp:treatment-sec><!--Section generated to contain objects referenced in tp:taxon-treatment.--><fig id="F1" position="float" orientation="portrait"><object-id xmlns:xlink="http://www.w3.org/1999/xlink" content-type="doi" xlink:type="simple">10.3897/mycokeys.83.69906.figure1</object-id><object-id xmlns:xlink="http://www.w3.org/1999/xlink" content-type="arpha" xlink:type="simple">D786252C-BF2C-55A5-B9DC-D84AA85DED0B</object-id><label>Figure 1.</label><caption><p>RAxML tree based on analysis of a combined dataset of <abbrev xmlns:xlink="http://www.w3.org/1999/xlink" xlink:title="nternal transcribed spacers" id="ABBRID0EIYAI" xlink:type="simple">ITS</abbrev>, α-actin, <italic><abbrev xmlns:xlink="http://www.w3.org/1999/xlink" xlink:title="RNA polymerase II second largest subunit" id="ABBRID0ENYAI" xlink:type="simple">rpb2</abbrev></italic> and β-tubulin sequences from taxa of <italic><tp:taxon-name><tp:taxon-name-part taxon-name-part-type="genus" reg="Nemania">Nemania</tp:taxon-name-part></tp:taxon-name></italic> and related genera. Bayesian posterior probability (<abbrev xmlns:xlink="http://www.w3.org/1999/xlink" xlink:title="Posterior probabilities" id="ABBRID0EYYAI" xlink:type="simple">PP</abbrev>) ≥ 0.90 is marked at the node and the maximum likelihood bootstrap support (BS) values greater than ≥ 75%; a dash (“-”) indicates a value &lt; 0.90 (<abbrev xmlns:xlink="http://www.w3.org/1999/xlink" xlink:title="Posterior probabilities" id="ABBRID0E3YAI" xlink:type="simple">PP</abbrev>) or &lt; 75% (BS). The strain number is indicated after the species name. The here-studied strains are in <bold>bold</bold> and new species are indicated in red.</p></caption><graphic xmlns:xlink="http://www.w3.org/1999/xlink" xlink:href="mycokeys-83-039-g001.jpg" position="float" orientation="portrait" xlink:type="simple" id="oo_581027.jpg"><uri content-type="original_file" xlink:type="simple">https://binary.pensoft.net/fig/581027</uri></graphic></fig></tp:treatment-sec><ref-list><ref id="B9"><mixed-citation xmlns:xlink="http://www.w3.org/1999/xlink" xlink:type="simple"><person-group><name name-style="western"><surname>Gray</surname><given-names>SF</given-names></name></person-group> (<year>1821</year>) A natural arrangement of British plants. Baldwin, Cradock, and Joy.</mixed-citation></ref><ref id="B8"><mixed-citation xmlns:xlink="http://www.w3.org/1999/xlink" xlink:type="simple"><person-group><name name-style="western"><surname>Granmo</surname><given-names>A</given-names></name><name name-style="western"><surname>Laessøe</surname><given-names>T</given-names></name><name name-style="western"><surname>Schumacher</surname><given-names>T</given-names></name></person-group> (<year>1999</year>) <article-title>The genus <italic><tp:taxon-name><tp:taxon-name-part taxon-name-part-type="genus">Nemania</tp:taxon-name-part></tp:taxon-name></italic><italic>s.l.</italic> (<tp:taxon-name><tp:taxon-name-part taxon-name-part-type="genus">Xylariaceae</tp:taxon-name-part></tp:taxon-name>) in Norden.</article-title><source>Sommerfeltia</source><volume>27</volume>: <fpage>1</fpage>–<lpage>96</lpage>.</mixed-citation></ref><ref id="B19"><mixed-citation xmlns:xlink="http://www.w3.org/1999/xlink" xlink:type="simple"><person-group><name name-style="western"><surname>Ju</surname><given-names>YM</given-names></name><name name-style="western"><surname>Rogers</surname><given-names>JD</given-names></name></person-group> (<year>2002</year>) <article-title>The genus <tp:taxon-name><tp:taxon-name-part taxon-name-part-type="genus">Nemania</tp:taxon-name-part> (<tp:taxon-name-part taxon-name-part-type="subgenus">Xylariaceae</tp:taxon-name-part>)</tp:taxon-name>.</article-title><source>Nova Hedwigia</source><volume>74</volume>: <fpage>75</fpage>–<lpage>120</lpage>. <ext-link xlink:type="simple" ext-link-type="doi" xlink:href="10.1127/0029-5035/2002/0074-0075">https://doi.org/10.1127/0029-5035/2002/0074-0075</ext-link></mixed-citation></ref><ref id="B6"><mixed-citation xmlns:xlink="http://www.w3.org/1999/xlink" xlink:type="simple"><person-group><name name-style="western"><surname>Fournier</surname><given-names>J</given-names></name><name name-style="western"><surname>Lechat</surname><given-names>C</given-names></name><name name-style="western"><surname>Courtecuisse</surname><given-names>R</given-names></name></person-group> (<year>2018</year>) <article-title>The genera <italic><tp:taxon-name><tp:taxon-name-part taxon-name-part-type="genus">Kretzschmariella</tp:taxon-name-part></tp:taxon-name></italic> and <tp:taxon-name><tp:taxon-name-part taxon-name-part-type="genus">Nemania</tp:taxon-name-part> (<tp:taxon-name-part taxon-name-part-type="subgenus">Xylariaceae</tp:taxon-name-part>)</tp:taxon-name> in Guadeloupe and Martinique (French West Indies). Ascomycete.</article-title><source>org</source><volume>10</volume>: <fpage>1</fpage>–<lpage>47</lpage>. <ext-link xlink:type="simple" ext-link-type="doi" xlink:href="10.25664/art-0226">http://doi.org/10.25664/art-0226</ext-link></mixed-citation></ref></ref-list></tp:taxon-treatment>
