# Supplementary material for: A taxonomic study of Nemania from China, with six new species
Source: MycoKeys. 2021 Aug 24;83:39–67. doi: 10.3897/mycokeys.83.69906 (PMC8408098; doi:10.3897/mycokeys.83.69906)
Supplement: XML Treatment for Nemania rubi [file mycokeys.83.69906-treatment8.xml]

<!DOCTYPE tp:taxon-treatment
  PUBLIC "-//TaxonX//DTD Taxonomic Treatment Publishing DTD v0 20100105//EN" "tax-treatment-NSO.dtd">
<tp:taxon-treatment xmlns:tp="http://www.plazi.org/taxpub"><tp:treatment-meta><kwd-group><label>Taxon classification</label><kwd><named-content xmlns:xlink="http://www.w3.org/1999/xlink" content-type="kingdom">Fungi</named-content></kwd><kwd><named-content xmlns:xlink="http://www.w3.org/1999/xlink" content-type="order">Xylariales</named-content></kwd><kwd><named-content xmlns:xlink="http://www.w3.org/1999/xlink" content-type="family">Xylariaceae</named-content></kwd></kwd-group><mixed-citation publication-type="journal"><person-group><name><surname>Pi</surname><given-names>Yin Hui</given-names></name><name><surname>Long</surname><given-names>Si Han</given-names></name><name><surname>Wu</surname><given-names>You Peng</given-names></name><name><surname>Liu</surname><given-names>Li Li</given-names></name><name><surname>Lin</surname><given-names>Yan</given-names></name><name><surname>Long</surname><given-names>Qing De</given-names></name><name><surname>Kang</surname><given-names>Ji Chuan</given-names></name><name><surname>Kang</surname><given-names>Ying Qian</given-names></name><name><surname>Chang</surname><given-names>Chu Rui</given-names></name><name><surname>Shen</surname><given-names>Xiang Chun</given-names></name><name><surname>Wijayawardene</surname><given-names>Nalin N.</given-names></name><name><surname>Zhang</surname><given-names>Xu</given-names></name><name><surname>Li</surname><given-names>Qi Rui</given-names></name></person-group><article-title>A taxonomic study of <italic><tp:taxon-name><tp:taxon-name-part taxon-name-part-type="genus" reg="Nemania">Nemania</tp:taxon-name-part></tp:taxon-name></italic> from China, with six new species</article-title><source>MycoKeys</source><day>24</day><month>8</month><year>2021</year><volume>83</volume><fpage>39</fpage><lpage>67</lpage><pub-id pub-id-type="doi">10.3897/mycokeys.83.69906</pub-id></mixed-citation></tp:treatment-meta><tp:nomenclature><tp:taxon-name>
              <object-id xmlns:xlink="http://www.w3.org/1999/xlink" content-type="arpha" xlink:type="simple">8B64F598-5754-5B0A-A175-D6C55AD5F15E</object-id>
              <tp:taxon-name-part taxon-name-part-type="genus" reg="Nemania">Nemania</tp:taxon-name-part>
              <tp:taxon-name-part taxon-name-part-type="species" reg="rubi">rubi</tp:taxon-name-part>
              <object-id xmlns:xlink="http://www.w3.org/1999/xlink" content-type="mycobank" xlink:type="simple">840091</object-id>
            </tp:taxon-name><tp:taxon-authority>Y.H. Pi &amp; Q.R. Li</tp:taxon-authority><tp:taxon-status xmlns:xlink="http://www.w3.org/1999/xlink" xlink:type="simple">sp. nov.</tp:taxon-status><xref ref-type="fig" rid="F9">Fig. 9</xref></tp:nomenclature><tp:treatment-sec sec-type="etymology" id="SECID0EOPDI"><title>Etymology.</title><p>Refers to the name of host genus, <italic>rubus</italic>.</p></tp:treatment-sec><tp:treatment-sec sec-type="material" id="SECID0EWPDI"><title>Material examined.</title><p>China, Guizhou Province, Pingba County (<named-content xmlns:xlink="http://www.w3.org/1999/xlink" content-type="dwc:verbatimCoordinates" xlink:type="simple"><named-content content-type="geo-json" specific-use="{&#34;type&#34;:&#34;Point&#34;,&#34;coordinates&#34;:[106.407008,26.420383]}" id="NCID0E6PDI" xlink:type="simple">26°25'13.38"N, 106°24'25.23"E</named-content></named-content>, altitude: 1255 m), on dead branches of <italic><tp:taxon-name><tp:taxon-name-part taxon-name-part-type="genus" reg="Rubus">Rubus</tp:taxon-name-part><tp:taxon-name-part taxon-name-part-type="species" reg="lambertianus">lambertianus</tp:taxon-name-part></tp:taxon-name></italic> Ser., 5 September 2020, Y.H. Pi, 2020PB70 (GMB0064, <bold><italic>holotype</italic></bold>; GMBC0064, ex-type living culture; <named-content xmlns:xlink="http://www.w3.org/1999/xlink" content-type="dwc:institutional_code" xlink:type="simple">KUN</named-content>-HKAS 112695, <bold><italic>isotype</italic></bold>).</p><fig id="F9" position="float" orientation="portrait"><object-id xmlns:xlink="http://www.w3.org/1999/xlink" content-type="doi" xlink:type="simple">10.3897/mycokeys.83.69906.figure9</object-id><object-id xmlns:xlink="http://www.w3.org/1999/xlink" content-type="arpha" xlink:type="simple">B4DF2E29-4842-526C-B4F1-2E00EE61572C</object-id><label>Figure 9.</label><caption><p><italic><tp:taxon-name><tp:taxon-name-part taxon-name-part-type="genus" reg="Nemania">Nemania</tp:taxon-name-part><tp:taxon-name-part taxon-name-part-type="species" reg="rubi">rubi</tp:taxon-name-part></tp:taxon-name></italic> (GMB0064, <bold>holotype</bold>) <bold>A</bold> type material <bold>B, C</bold> stromata on surface of host <bold>D</bold> transverse sections of stromata <bold>E</bold> longitudinal section of stromata <bold>F–H</bold> asci with ascospores <bold>I</bold> pigments in 10% <abbrev xmlns:xlink="http://www.w3.org/1999/xlink" xlink:title="potassium hydroxide" id="ABBRID0E2RDI" xlink:type="simple">KOH</abbrev><bold>J</bold> ascospore with indehiscent perispore in 10% <abbrev xmlns:xlink="http://www.w3.org/1999/xlink" xlink:title="potassium hydroxide" id="ABBRID0EBSDI" xlink:type="simple">KOH</abbrev><bold>K</bold> ascus apical apparatus (stained in Melzer’s Reagent) <bold>L, M</bold> ascospores <bold>N, O</bold> colonies on <abbrev xmlns:xlink="http://www.w3.org/1999/xlink" xlink:title="potato dextrose agar" id="ABBRID0ELSDI" xlink:type="simple">PDA</abbrev> (<bold>N</bold>-upper, <bold>O</bold>-lower). Scale bars: 0.5 mm (<bold>C–E</bold>); 10 μm (<bold>F–H, J–M</bold>).</p></caption><graphic xmlns:xlink="http://www.w3.org/1999/xlink" xlink:href="mycokeys-83-039-g009.jpg" position="float" orientation="portrait" xlink:type="simple" id="oo_581035.jpg"><uri content-type="original_file" xlink:type="simple">https://binary.pensoft.net/fig/581035</uri></graphic></fig></tp:treatment-sec><tp:treatment-sec sec-type="description" id="SECID0E3SDI"><title>Description.</title><p>Saprobic on dead branches of <italic><tp:taxon-name><tp:taxon-name-part taxon-name-part-type="genus" reg="Rubus">R.</tp:taxon-name-part><tp:taxon-name-part taxon-name-part-type="species" reg="lambertianus">lambertianus</tp:taxon-name-part></tp:taxon-name></italic>. <bold><italic>Sexual morph</italic></bold>: Stromata effused-pulvinate, irregular shape, multi-peritheciate, scattered, separate to confluent into larger compound stromata, 2.5–15 mm long × 2–9 mm wide × 0.4–0.6 mm thick; surface blackish, weakly carbonaceous, with unexposed perithecial contours, uneven and irregular, internally whitish between ascomata, tissue, soft-textured; not releasing a coloured pigment in 10% <abbrev xmlns:xlink="http://www.w3.org/1999/xlink" xlink:title="potassium hydroxide" id="ABBRID0EQTDI" xlink:type="simple">KOH</abbrev>. Perithecia 0.25–0.35 mm diam. × 0.2–0.3 mm high, subglobose. Ostioles papillate, black, obtusely conical to hemispherical, without encircling disc. Asci 85–160 × 7–11 μm (av. = 130 × 9 μm, n = 30), 8-spored, unitunicate, cylindrical, long-stipitate, spore-bearing parts 60–85 µm long, apically rounded with a J+, long-cylindrical apical apparatus, 1.5–2.5 × 2–3 µm (av. = 1.5 × 2.5 µm, n = 30). Ascospores 9–12 × 4–6 μm (av. = 10 × 4.8 μm, n = 30), uniseriate to irregularly-biseriate unicellular, smooth, olivaceous when fresh, turning brown to medium brown after a period of time, ellipsoid-inequilateral with often broadly-rounded ends, lacking a germ slit sheath and appendage; perispore indehiscent in 10% <abbrev xmlns:xlink="http://www.w3.org/1999/xlink" xlink:title="potassium hydroxide" id="ABBRID0EUTDI" xlink:type="simple">KOH</abbrev>. <bold><italic>Asexual morph</italic></bold>: Undetermined.</p></tp:treatment-sec><tp:treatment-sec sec-type="description" id="SECID0E2TDI"><title>Culture characteristics.</title><p>Colonies grow slowly on <abbrev xmlns:xlink="http://www.w3.org/1999/xlink" xlink:title="potato dextrose agar" id="ABBRID0EBUDI" xlink:type="simple">PDA</abbrev> medium with a diameter of 5 cm after 10 days at 25 °C. Colonies surface were white to pale orange, circular, cottony, low, dense, cottony mycelium, reverse with light orange mycelium. Not sporulating on <abbrev xmlns:xlink="http://www.w3.org/1999/xlink" xlink:title="oatmeal aga" id="ABBRID0EFUDI" xlink:type="simple">OA</abbrev> nor on <abbrev xmlns:xlink="http://www.w3.org/1999/xlink" xlink:title="potato dextrose agar" id="ABBRID0EJUDI" xlink:type="simple">PDA</abbrev>.</p></tp:treatment-sec><tp:treatment-sec sec-type="material" id="SECID0ENUDI"><title>Other examined material.</title><p>China, Guizhou Province, Pingba County (<named-content xmlns:xlink="http://www.w3.org/1999/xlink" content-type="dwc:verbatimCoordinates" xlink:type="simple"><named-content content-type="geo-json" specific-use="{&#34;type&#34;:&#34;Point&#34;,&#34;coordinates&#34;:[106.407003,26.419511]}" id="NCID0EWUDI" xlink:type="simple">26°25'10.24"N, 106°24'25.21"E</named-content></named-content>, altitude: 1052 m), on dead wood, 5 September 2020, Y.H. Pi, 2020PB22 (GMB0063), living culture, GMBC0063.</p></tp:treatment-sec><tp:treatment-sec sec-type="notes" id="SECID0E2UDI"><title>Notes.</title><p>In our phylogenetic analysis, <italic><tp:taxon-name><tp:taxon-name-part taxon-name-part-type="genus" reg="Nemania">Nemania</tp:taxon-name-part><tp:taxon-name-part taxon-name-part-type="species" reg="rubi">rubi</tp:taxon-name-part></tp:taxon-name></italic> formed a distinct branch, which is sister to <italic><tp:taxon-name><tp:taxon-name-part taxon-name-part-type="genus" reg="Nemania">N.</tp:taxon-name-part><tp:taxon-name-part taxon-name-part-type="species" reg="changningensis">changningensis</tp:taxon-name-part></tp:taxon-name></italic> and <italic><tp:taxon-name><tp:taxon-name-part taxon-name-part-type="genus" reg="Nemania">N.</tp:taxon-name-part><tp:taxon-name-part taxon-name-part-type="species" reg="caries">caries</tp:taxon-name-part></tp:taxon-name></italic> (Fig. <xref ref-type="fig" rid="F1">1</xref>). In morphology, <italic><tp:taxon-name><tp:taxon-name-part taxon-name-part-type="genus" reg="Nemania">N.</tp:taxon-name-part><tp:taxon-name-part taxon-name-part-type="species" reg="rubi">rubi</tp:taxon-name-part></tp:taxon-name></italic> is similar to <italic><tp:taxon-name><tp:taxon-name-part taxon-name-part-type="genus" reg="Nemania">N.</tp:taxon-name-part><tp:taxon-name-part taxon-name-part-type="species" reg="caries">caries</tp:taxon-name-part></tp:taxon-name></italic>, but is distinct in having a long-cylindrical apical apparatus and the inequilateral ascospores lacking a germ slit (<xref ref-type="bibr" rid="B27">Miller 1961</xref>; <xref ref-type="bibr" rid="B19">Ju and Rogers 2002</xref>). In addition, the perithecia of <italic><tp:taxon-name><tp:taxon-name-part taxon-name-part-type="genus" reg="Nemania">N.</tp:taxon-name-part><tp:taxon-name-part taxon-name-part-type="species" reg="caries">caries</tp:taxon-name-part></tp:taxon-name></italic> are obovoid (0.3–0.6 × 0.5–0.7 mm) and its height is greater than the width (<xref ref-type="bibr" rid="B41">Tang et al. 2007</xref>). The ascomata surface of <italic><tp:taxon-name><tp:taxon-name-part taxon-name-part-type="genus" reg="Nemania">N.</tp:taxon-name-part><tp:taxon-name-part taxon-name-part-type="species" reg="rubi">rubi</tp:taxon-name-part></tp:taxon-name></italic> ascomata is uneven with inconspicuous perithecial mounds, which is similar to those of <italic><tp:taxon-name><tp:taxon-name-part taxon-name-part-type="genus" reg="Nemania">N.</tp:taxon-name-part><tp:taxon-name-part taxon-name-part-type="species" reg="plumbea">plumbea</tp:taxon-name-part></tp:taxon-name></italic>, but the latter has larger ascospores (13–16 × 5.4–6.6 µm) with germ slits on the concave side (<xref ref-type="bibr" rid="B41">Tang et al. 2007</xref>).</p></tp:treatment-sec><tp:treatment-sec><!--Section generated to contain objects referenced in tp:taxon-treatment.--><fig id="F1" position="float" orientation="portrait"><object-id xmlns:xlink="http://www.w3.org/1999/xlink" content-type="doi" xlink:type="simple">10.3897/mycokeys.83.69906.figure1</object-id><object-id xmlns:xlink="http://www.w3.org/1999/xlink" content-type="arpha" xlink:type="simple">D786252C-BF2C-55A5-B9DC-D84AA85DED0B</object-id><label>Figure 1.</label><caption><p>RAxML tree based on analysis of a combined dataset of <abbrev xmlns:xlink="http://www.w3.org/1999/xlink" xlink:title="nternal transcribed spacers" id="ABBRID0EIYAI" xlink:type="simple">ITS</abbrev>, α-actin, <italic><abbrev xmlns:xlink="http://www.w3.org/1999/xlink" xlink:title="RNA polymerase II second largest subunit" id="ABBRID0ENYAI" xlink:type="simple">rpb2</abbrev></italic> and β-tubulin sequences from taxa of <italic><tp:taxon-name><tp:taxon-name-part taxon-name-part-type="genus" reg="Nemania">Nemania</tp:taxon-name-part></tp:taxon-name></italic> and related genera. Bayesian posterior probability (<abbrev xmlns:xlink="http://www.w3.org/1999/xlink" xlink:title="Posterior probabilities" id="ABBRID0EYYAI" xlink:type="simple">PP</abbrev>) ≥ 0.90 is marked at the node and the maximum likelihood bootstrap support (BS) values greater than ≥ 75%; a dash (“-”) indicates a value &lt; 0.90 (<abbrev xmlns:xlink="http://www.w3.org/1999/xlink" xlink:title="Posterior probabilities" id="ABBRID0E3YAI" xlink:type="simple">PP</abbrev>) or &lt; 75% (BS). The strain number is indicated after the species name. The here-studied strains are in <bold>bold</bold> and new species are indicated in red.</p></caption><graphic xmlns:xlink="http://www.w3.org/1999/xlink" xlink:href="mycokeys-83-039-g001.jpg" position="float" orientation="portrait" xlink:type="simple" id="oo_581027.jpg"><uri content-type="original_file" xlink:type="simple">https://binary.pensoft.net/fig/581027</uri></graphic></fig></tp:treatment-sec><ref-list><ref id="B27"><mixed-citation xmlns:xlink="http://www.w3.org/1999/xlink" xlink:type="simple"><person-group><name name-style="western"><surname>Miller</surname><given-names>JH</given-names></name></person-group> (<year>1961</year>) <source>A Monograph of the World Species of <italic><tp:taxon-name><tp:taxon-name-part taxon-name-part-type="genus">Hypoxylon</tp:taxon-name-part></tp:taxon-name></italic>.</source><publisher-name>University of Georgia Press</publisher-name>, <publisher-loc>Athens</publisher-loc>, <size units="page">158 pp</size>.</mixed-citation></ref><ref id="B19"><mixed-citation xmlns:xlink="http://www.w3.org/1999/xlink" xlink:type="simple"><person-group><name name-style="western"><surname>Ju</surname><given-names>YM</given-names></name><name name-style="western"><surname>Rogers</surname><given-names>JD</given-names></name></person-group> (<year>2002</year>) <article-title>The genus <tp:taxon-name><tp:taxon-name-part taxon-name-part-type="genus">Nemania</tp:taxon-name-part> (<tp:taxon-name-part taxon-name-part-type="subgenus">Xylariaceae</tp:taxon-name-part>)</tp:taxon-name>.</article-title><source>Nova Hedwigia</source><volume>74</volume>: <fpage>75</fpage>–<lpage>120</lpage>. <ext-link xlink:type="simple" ext-link-type="doi" xlink:href="10.1127/0029-5035/2002/0074-0075">https://doi.org/10.1127/0029-5035/2002/0074-0075</ext-link></mixed-citation></ref><ref id="B41"><mixed-citation xmlns:xlink="http://www.w3.org/1999/xlink" xlink:type="simple"><person-group><name name-style="western"><surname>Tang</surname><given-names>A</given-names></name><name name-style="western"><surname>Jeewon</surname><given-names>R</given-names></name><name name-style="western"><surname>Hyde</surname><given-names>KD</given-names></name></person-group> (<year>2007</year>) <article-title>Phylogenetic relationships of <italic><tp:taxon-name><tp:taxon-name-part taxon-name-part-type="genus">Nemania</tp:taxon-name-part><tp:taxon-name-part taxon-name-part-type="species">plumbea</tp:taxon-name-part></tp:taxon-name></italic> sp. nov. and related taxa based on ribosomal ITS and RPB2 sequences.</article-title><source>Mycological Research</source><volume>111</volume>: <fpage>392</fpage>–<lpage>402</lpage>. <ext-link xlink:type="simple" ext-link-type="doi" xlink:href="10.1016/j.mycres.2007.01.009">https://doi.org/10.1016/j.mycres.2007.01.009</ext-link></mixed-citation></ref></ref-list></tp:taxon-treatment>
